# Supplementary material for: Estimating genetic variance contributed by a quantitative trait locus: A random model approach
Source: PLoS Comput Biol. 2022 Mar 11;18(3):e1009923. doi: 10.1371/journal.pcbi.1009923 (PMC8942241; doi:10.1371/journal.pcbi.1009923)
Supplement: S1 Data — Column 1 (hybrid): IDs of 278 hybrid rice; Column2 (bin): this the bin ID (Bin 725) chosen from a total of 1619 bins. Column 3 (y): This is the average phenotypic value of KGW collected from 1998 and 1999. Column 4 (z0): This is the genotype indicator variable, 1, 0, -1, representing the three genotypes, A, H and B, respectively. Column 5 (z): this is the standardized genotypic indicator variable, z = (z0 –mean(z0))/stdev(z0). (XLSX) [file pcbi.1009923.s001.xlsx]

## Sheet: newDataStd
hybrid	bin	y	z0	z
1	725	26.8965	1	1.38702
2	725	24.0445	-1	-1.45868
3	725	26.7285	1	1.38702
4	725	25.3659	1	1.38702
5	725	24.4485	1	1.38702
6	725	27.1625	-1	-1.45868
7	725	26.134	1	1.38702
8	725	26.918	0	-0.0358272
9	725	24.6845	1	1.38702
10	725	25.39	0	-0.0358272
11	725	26.0515	1	1.38702
12	725	23.932	-1	-1.45868
13	725	23.826	-1	-1.45868
14	725	26.334	0	-0.0358272
15	725	23.2335	0	-0.0358272
16	725	26.4045	-1	-1.45868
17	725	22.5855	0	-0.0358272
18	725	21.141	0	-0.0358272
19	725	26.7124	0	-0.0358272
20	725	23.5504	0	-0.0358272
21	725	26.3185	0	-0.0358272
22	725	24.0424	0	-0.0358272
23	725	25.337	1	1.38702
24	725	23.6695	0	-0.0358272
25	725	24.837	1	1.38702
26	725	25.0855	0	-0.0358272
27	725	26.482	0	-0.0358272
28	725	22.697	-1	-1.45868
29	725	24.6535	1	1.38702
30	725	23.294	-1	-1.45868
31	725	27.307	1	1.38702
32	725	24.7085	0	-0.0358272
33	725	26.7825	0	-0.0358272
34	725	23.249	0	-0.0358272
35	725	27.668	0	-0.0358272
36	725	27.85	1	1.38702
37	725	23.8885	1	1.38702
38	725	24.425	1	1.38702
39	725	24.65	1	1.38702
40	725	26.7165	1	1.38702
41	725	23.8225	-1	-1.45868
42	725	24.522	-1	-1.45868
43	725	23.977	0	-0.0358272
44	725	24.8595	1	1.38702
45	725	24.5985	1	1.38702
46	725	23.3295	0	-0.0358272
47	725	25.962	1	1.38702
48	725	27.395	1	1.38702
49	725	25.8015	0	-0.0358272
50	725	21.505	-1	-1.45868
51	725	24.635	-1	-1.45868
52	725	27.3845	0	-0.0358272
53	725	25.721	0	-0.0358272
54	725	25.5835	0	-0.0358272
55	725	24.487	0	-0.0358272
56	725	25.1694	0	-0.0358272
57	725	28.712	1	1.38702
58	725	24.8004	0	-0.0358272
59	725	22.911	-1	-1.45868
60	725	21.998	-1	-1.45868
61	725	24.5635	-1	-1.45868
62	725	24.535	0	-0.0358272
63	725	24.9665	0	-0.0358272
64	725	28.3435	1	1.38702
65	725	26.6105	0	-0.0358272
66	725	27.3805	0	-0.0358272
67	725	22.6035	-1	-1.45868
68	725	25.1555	1	1.38702
69	725	27.381	0	-0.0358272
70	725	24.533	-1	-1.45868
71	725	25.9365	-1	-1.45868
72	725	24.6815	1	1.38702
73	725	24.8375	0	-0.0358272
74	725	22.155	-1	-1.45868
75	725	23.2975	0	-0.0358272
76	725	23.018	0	-0.0358272
77	725	21.949	-1	-1.45868
78	725	24	-1	-1.45868
79	725	24.783	0	-0.0358272
80	725	26.9645	0	-0.0358272
81	725	22.9585	-1	-1.45868
82	725	22.19	-1	-1.45868
83	725	23.846	-1	-1.45868
84	725	25.5865	0	-0.0358272
85	725	26.975	0	-0.0358272
86	725	28.8295	0	-0.0358272
87	725	27.6275	1	1.38702
88	725	23.637	0	-0.0358272
89	725	23.893	1	1.38702
90	725	24.8825	1	1.38702
91	725	28.1685	1	1.38702
92	725	26.7925	-1	-1.45868
93	725	24.743	0	-0.0358272
94	725	25.204	0	-0.0358272
95	725	25.0895	1	1.38702
96	725	22.9125	0	-0.0358272
97	725	21.55	0	-0.0358272
98	725	26.0495	0	-0.0358272
99	725	24.9855	0	-0.0358272
100	725	24.717	-1	-1.45868
101	725	24.9889	-1	-1.45868
102	725	26.784	0	-0.0358272
103	725	22.533	0	-0.0358272
104	725	25.812	0	-0.0358272
105	725	25.6935	0	-0.0358272
106	725	25.8205	1	1.38702
107	725	23.411	0	-0.0358272
108	725	25.867	0	-0.0358272
109	725	26.224	-1	-1.45868
110	725	24.002	-1	-1.45868
111	725	25.874	1	1.38702
112	725	27.663	1	1.38702
113	725	25.6455	1	1.38702
114	725	24.9665	-1	-1.45868
115	725	29.548	1	1.38702
116	725	26.263	0	-0.0358272
117	725	25.1605	1	1.38702
118	725	25.007	0	-0.0358272
119	725	25.415	0	-0.0358272
120	725	23.927	-1	-1.45868
121	725	25.824	0	-0.0358272
122	725	28.047	-1	-1.45868
123	725	27.3974	0	-0.0358272
124	725	22.572	0	-0.0358272
125	725	26.1305	0	-0.0358272
126	725	24.1114	0	-0.0358272
127	725	23.8495	0	-0.0358272
128	725	24.7755	0	-0.0358272
129	725	22.487	-1	-1.45868
130	725	23.8415	-1	-1.45868
131	725	24.2055	1	1.38702
132	725	26.1435	0	-0.0358272
133	725	27.485	1	1.38702
134	725	23.302	0	-0.0358272
135	725	24.243	0	-0.0358272
136	725	24.7724	-1	-1.45868
137	725	22.668	1	1.38702
138	725	26.044	0	-0.0358272
139	725	24.455	1	1.38702
140	725	26.755	-1	-1.45868
141	725	24.7205	0	-0.0358272
142	725	24.682	0	-0.0358272
143	725	27.4835	-1	-1.45868
144	725	27.293	0	-0.0358272
145	725	24.6115	0	-0.0358272
146	725	27.3795	1	1.38702
147	725	24.6115	0	-0.0358272
148	725	23.724	1	1.38702
149	725	23.988	0	-0.0358272
150	725	25.653	1	1.38702
151	725	23.039	0	-0.0358272
152	725	25.9589	1	1.38702
153	725	25.1585	0	-0.0358272
154	725	24.4365	-1	-1.45868
155	725	25.404	0	-0.0358272
156	725	25.2425	1	1.38702
157	725	28.307	0	-0.0358272
158	725	24.233	-1	-1.45868
159	725	25.371	0	-0.0358272
160	725	24.139	0	-0.0358272
161	725	25.3475	0	-0.0358272
162	725	27.2395	-1	-1.45868
163	725	25.8945	0	-0.0358272
164	725	24.051	-1	-1.45868
165	725	24.213	-1	-1.45868
166	725	22.307	1	1.38702
167	725	26.105	1	1.38702
168	725	24.822	0	-0.0358272
169	725	29.213	1	1.38702
170	725	24.6055	-1	-1.45868
171	725	23.293	0	-0.0358272
172	725	23.3105	-1	-1.45868
173	725	27.38	1	1.38702
174	725	23.1245	0	-0.0358272
175	725	23.723	0	-0.0358272
176	725	26.2254	1	1.38702
177	725	25.0984	0	-0.0358272
178	725	24.61	0	-0.0358272
179	725	26.315	0	-0.0358272
180	725	22.9645	0	-0.0358272
181	725	25.3315	0	-0.0358272
182	725	23.8445	0	-0.0358272
183	725	26.1905	0	-0.0358272
184	725	24.966	0	-0.0358272
185	725	29.096	1	1.38702
186	725	25.6915	0	-0.0358272
187	725	23.946	0	-0.0358272
188	725	22.314	-1	-1.45868
189	725	27.0445	0	-0.0358272
190	725	25.063	-1	-1.45868
191	725	25.9465	1	1.38702
192	725	26.868	0	-0.0358272
193	725	24.7174	0	-0.0358272
194	725	24.1105	-1	-1.45868
195	725	26.8755	-1	-1.45868
196	725	24.248	-1	-1.45868
197	725	22.089	1	1.38702
198	725	22.7	0	-0.0358272
199	725	21.92	-1	-1.45868
200	725	24.0355	0	-0.0358272
201	725	26.407	-1	-1.45868
202	725	28.132	1	1.38702
203	725	23.4065	0	-0.0358272
204	725	29.2325	1	1.38702
205	725	23.4265	-1	-1.45868
206	725	22.678	-1	-1.45868
207	725	24.742	0	-0.0358272
208	725	22.9539	-1	-1.45868
209	725	23.9805	1	1.38702
210	725	22.8715	0	-0.0358272
211	725	28.34	1	1.38702
212	725	21.47	-1	-1.45868
213	725	26.7245	1	1.38702
214	725	25.8994	-1	-1.45868
215	725	23.4075	-1	-1.45868
216	725	24.68	1	1.38702
217	725	24.3465	0	-0.0358272
218	725	24.43	1	1.38702
219	725	20.63	0	-0.0358272
220	725	23.23	-1	-1.45868
221	725	25.9494	1	1.38702
222	725	26.584	0	-0.0358272
223	725	23.5615	0	-0.0358272
224	725	24.622	0	-0.0358272
225	725	27.5345	0	-0.0358272
226	725	23.635	0	-0.0358272
227	725	21.4605	0	-0.0358272
228	725	20.3465	1	1.38702
229	725	24.8115	-1	-1.45868
230	725	28.3795	1	1.38702
231	725	24.9744	0	-0.0358272
232	725	24.0539	0	-0.0358272
233	725	28.14	0	-0.0358272
234	725	22.667	0	-0.0358272
235	725	22.8895	0	-0.0358272
236	725	24.922	0	-0.0358272
237	725	25.932	1	1.38702
238	725	22.728	-1	-1.45868
239	725	25.982	0	-0.0358272
240	725	27.848	1	1.38702
241	725	24.5115	-1	-1.45868
242	725	25.063	0	-0.0358272
243	725	25.6155	-1	-1.45868
244	725	22.134	0	-0.0358272
245	725	25.3375	1	1.38702
246	725	24.807	0	-0.0358272
247	725	27.035	0	-0.0358272
248	725	25.715	0	-0.0358272
249	725	23.9835	0	-0.0358272
250	725	26.686	1	1.38702
251	725	24.4509	1	1.38702
252	725	25.888	0	-0.0358272
253	725	26.919	0	-0.0358272
254	725	26.2909	1	1.38702
255	725	26.1384	1	1.38702
256	725	24.8384	0	-0.0358272
257	725	26.092	1	1.38702
258	725	25.673	0	-0.0358272
259	725	26.954	1	1.38702
260	725	25.7459	0	-0.0358272
261	725	24.6745	0	-0.0358272
262	725	28.456	0	-0.0358272
263	725	26.5105	0	-0.0358272
264	725	28.478	0	-0.0358272
265	725	27.013	0	-0.0358272
266	725	23.1534	-1	-1.45868
267	725	24.0834	0	-0.0358272
268	725	26.6344	0	-0.0358272
269	725	26.1485	0	-0.0358272
270	725	25.8875	0	-0.0358272
271	725	23.3835	0	-0.0358272
272	725	24.4209	0	-0.0358272
273	725	26.462	0	-0.0358272
274	725	21.85	-1	-1.45868
275	725	25.4314	-1	-1.45868
276	725	21.6265	0	-0.0358272
277	725	27.526	1	1.38702
278	725	25.1784	-1	-1.45868
