# Supplementary material for: Estimating genetic variance contributed by a quantitative trait locus: A random model approach
Source: PLoS Comput Biol. 2022 Mar 11;18(3):e1009923. doi: 10.1371/journal.pcbi.1009923 (PMC8942241; doi:10.1371/journal.pcbi.1009923)
Supplement: S2 Data — The matrix has been normalized so that all diagonal elements are unity. The first column (parm) holds a value of 1 and the second column (row) holds the row number of the kinship matrix. col1 –col278 represent the column names of the kinship matrix. This format is required by PROC MIXED (a SAS procedure). (XLSX) [file pcbi.1009923.s002.xlsx]

## Sheet: kinshipmatrix
parm	row	col1	col2	col3	col4	col5	col6	col7	col8	col9	col10	col11	col12	col13	col14	col15	col16	col17	col18	col19	col20	col21	col22	col23	col24	col25	col26	col27	col28	col29	col30	col31	col32	col33	col34	col35	col36	col37	col38	col39	col40	col41	col42	col43	col44	col45	col46	col47	col48
1	1	1	0.340334	0.402718	0.290303	0.360716	0.508338	0.349599	0.368128	0.276096	0.44966	0.284126	0.320568	0.4126	0.479926	0.368746	0.353305	0.402718	0.392835	0.463867	0.316245	0.340334	0.488573	0.409512	0.35454	0.336628	0.48672	0.403335	0.377393	0.407659	0.413218	0.445954	0.414453	0.478073	0.373687	0.39407	0.444101	0.397159	0.306362	0.43916	0.33601	0.358863	0.357628	0.402718	0.390364	0.421248	0.422483	0.596047	0.464484
1	2	0.340334	1	0.340951	0.363805	0.444719	0.339716	0.298332	0.314392	0.307597	0.305127	0.352687	0.318098	0.374305	0.376158	0.393453	0.446572	0.360716	0.286597	0.321804	0.390982	0.315627	0.395306	0.415071	0.418777	0.324274	0.400247	0.43113	0.503397	0.315627	0.254478	0.32798	0.424336	0.386658	0.374305	0.290303	0.362569	0.287832	0.357628	0.428042	0.418777	0.382952	0.399629	0.421248	0.442866	0.442866	0.369981	0.384805	0.389129
1	3	0.402718	0.340951	1	0.445337	0.382952	0.481779	0.370599	0.313774	0.428042	0.435454	0.363805	0.281655	0.396541	0.488573	0.378011	0.355158	0.420012	0.390364	0.413836	0.411983	0.362569	0.377393	0.305127	0.516986	0.497838	0.324274	0.42866	0.295244	0.363805	0.256949	0.390982	0.42063	0.411983	0.332922	0.460161	0.374305	0.507103	0.328598	0.398394	0.379864	0.4126	0.366893	0.473132	0.447807	0.357628	0.403335	0.302038	0.347128
1	4	0.290303	0.363805	0.445337	1	0.323657	0.352069	0.352069	0.378011	0.334775	0.39407	0.396541	0.295244	0.333539	0.393453	0.392835	0.377393	0.452131	0.377393	0.305127	0.31748	0.378629	0.400247	0.43916	0.455837	0.445954	0.326745	0.387276	0.348981	0.491044	0.39407	0.395306	0.432983	0.339716	0.316245	0.395306	0.434219	0.421865	0.421865	0.390364	0.397776	0.334775	0.514515	0.465102	0.371834	0.368128	0.462631	0.387894	0.399012
1	5	0.360716	0.444719	0.382952	0.323657	1	0.381717	0.388511	0.248301	0.331686	0.303891	0.385423	0.376158	0.475602	0.350834	0.44719	0.393453	0.355775	0.333539	0.380482	0.358863	0.418159	0.311921	0.41013	0.413218	0.332304	0.322421	0.449043	0.389747	0.387894	0.277949	0.365658	0.326745	0.381717	0.359481	0.392835	0.378629	0.292156	0.386658	0.299568	0.452131	0.418777	0.324274	0.320568	0.385423	0.310686	0.363187	0.43916	0.395306
1	6	0.508338	0.339716	0.481779	0.352069	0.381717	1	0.410747	0.334157	0.292156	0.420012	0.363187	0.302038	0.379246	0.540457	0.395306	0.46819	0.384805	0.509574	0.404571	0.363187	0.431748	0.350834	0.342187	0.457072	0.441013	0.382952	0.455837	0.398394	0.390982	0.407041	0.37554	0.48425	0.398394	0.277949	0.492897	0.433601	0.423101	0.358246	0.425571	0.415689	0.467573	0.400865	0.43916	0.432983	0.330451	0.392217	0.430513	0.403335
1	7	0.349599	0.298332	0.370599	0.352069	0.388511	0.410747	1	0.337245	0.429277	0.343422	0.333539	0.384805	0.393453	0.369981	0.448425	0.42063	0.453366	0.39407	0.314392	0.350216	0.473749	0.318098	0.258802	0.416306	0.442248	0.38357	0.432983	0.393453	0.419395	0.347746	0.398394	0.348363	0.293391	0.273626	0.29895	0.397159	0.355158	0.307597	0.308833	0.316862	0.316245	0.360716	0.403953	0.434836	0.360099	0.366275	0.334157	0.316245
1	8	0.368128	0.314392	0.313774	0.378011	0.248301	0.334157	0.337245	1	0.290303	0.384805	0.360716	0.258184	0.360716	0.403335	0.290303	0.324274	0.319951	0.434836	0.268684	0.384188	0.321186	0.353922	0.332922	0.335392	0.329833	0.340334	0.337863	0.319333	0.243978	0.399012	0.257566	0.347746	0.319951	0.356393	0.337245	0.378011	0.307597	0.23533	0.294626	0.266214	0.242742	0.320568	0.369981	0.295862	0.376158	0.471896	0.387894	0.344657
1	9	0.276096	0.307597	0.428042	0.334775	0.331686	0.292156	0.429277	0.290303	1	0.32798	0.408894	0.314392	0.363805	0.37307	0.358246	0.41013	0.359481	0.382335	0.271773	0.452131	0.392835	0.358246	0.264978	0.415071	0.434836	0.347128	0.323657	0.396541	0.433601	0.315627	0.442866	0.408894	0.355158	0.396541	0.392835	0.31748	0.316245	0.276096	0.291538	0.35454	0.348363	0.423718	0.435454	0.418777	0.450278	0.404571	0.292773	0.318715
1	10	0.44966	0.305127	0.435454	0.39407	0.303891	0.420012	0.343422	0.384805	0.32798	1	0.355775	0.279802	0.33601	0.446572	0.356393	0.397776	0.389129	0.469426	0.397159	0.336628	0.379246	0.397159	0.384188	0.46572	0.364422	0.386658	0.368746	0.312539	0.437307	0.403953	0.34404	0.396541	0.426189	0.413836	0.404571	0.323657	0.403953	0.350216	0.297715	0.418777	0.395923	0.414453	0.351452	0.387894	0.415689	0.34651	0.441013	0.421865
1	11	0.284126	0.352687	0.363805	0.396541	0.385423	0.363187	0.333539	0.360716	0.408894	0.355775	1	0.43916	0.376776	0.434219	0.330451	0.42866	0.350216	0.448425	0.244595	0.330451	0.409512	0.392835	0.388511	0.409512	0.363805	0.335392	0.396541	0.494132	0.374305	0.386041	0.38357	0.436072	0.397776	0.462631	0.387894	0.363187	0.305127	0.321186	0.295862	0.440395	0.382335	0.540457	0.44719	0.392835	0.423101	0.389747	0.358246	0.473749
1	12	0.320568	0.318098	0.281655	0.295244	0.376158	0.302038	0.384805	0.258184	0.314392	0.279802	0.43916	1	0.266214	0.318098	0.340951	0.368746	0.349599	0.347746	0.397776	0.238419	0.405806	0.418159	0.252007	0.332922	0.271155	0.334157	0.335392	0.400865	0.385423	0.329216	0.268067	0.361952	0.333539	0.345893	0.372452	0.350216	0.219889	0.471279	0.282891	0.296479	0.30945	0.360099	0.347746	0.408894	0.300803	0.306362	0.274243	0.297097
1	13	0.4126	0.374305	0.396541	0.333539	0.475602	0.379246	0.393453	0.360716	0.363805	0.33601	0.376776	0.266214	1	0.432983	0.343422	0.324892	0.337863	0.343422	0.242125	0.339716	0.34404	0.345275	0.390982	0.331069	0.411983	0.453984	0.425571	0.429895	0.347746	0.359481	0.378629	0.452749	0.362569	0.31748	0.421248	0.4126	0.348363	0.329833	0.275479	0.445337	0.31748	0.397159	0.425571	0.371834	0.310068	0.46819	0.379864	0.339716
1	14	0.479926	0.376158	0.488573	0.393453	0.350834	0.540457	0.369981	0.403335	0.37307	0.446572	0.434219	0.318098	0.432983	1	0.369364	0.394688	0.433601	0.432983	0.406424	0.345275	0.430513	0.430513	0.395306	0.404571	0.427424	0.50525	0.509574	0.370599	0.313774	0.373687	0.357011	0.576899	0.397159	0.441631	0.416924	0.411365	0.353305	0.31748	0.369981	0.422483	0.352069	0.479926	0.47622	0.497221	0.400865	0.463867	0.397776	0.427424
1	15	0.368746	0.393453	0.378011	0.392835	0.44719	0.395306	0.448425	0.290303	0.358246	0.356393	0.330451	0.340951	0.343422	0.369364	1	0.392835	0.448425	0.410747	0.386041	0.335392	0.416924	0.397776	0.440395	0.483632	0.381099	0.311921	0.470043	0.324274	0.408277	0.310068	0.405806	0.422483	0.358863	0.294009	0.323657	0.385423	0.418159	0.407659	0.381099	0.430513	0.386041	0.326745	0.415071	0.436689	0.358863	0.340951	0.390364	0.376158
1	16	0.353305	0.446572	0.355158	0.377393	0.393453	0.46819	0.42063	0.324274	0.41013	0.397776	0.42866	0.368746	0.324892	0.394688	0.392835	1	0.399629	0.449043	0.339716	0.388511	0.475602	0.303891	0.361952	0.46819	0.310068	0.366275	0.377393	0.465102	0.405806	0.386658	0.384188	0.392835	0.418777	0.397159	0.217418	0.355775	0.335392	0.371834	0.308833	0.387276	0.490426	0.365658	0.441631	0.358246	0.374305	0.444719	0.44719	0.417542
1	17	0.402718	0.360716	0.420012	0.452131	0.355775	0.384805	0.453366	0.319951	0.359481	0.389129	0.350216	0.349599	0.337863	0.433601	0.448425	0.399629	1	0.401482	0.403335	0.408277	0.374923	0.427424	0.349599	0.474985	0.323657	0.350216	0.469426	0.29895	0.380482	0.406424	0.34404	0.393453	0.401482	0.287832	0.348363	0.440395	0.352687	0.340334	0.361952	0.371834	0.372452	0.376776	0.478691	0.37307	0.361952	0.398394	0.426189	0.231624
1	18	0.392835	0.286597	0.390364	0.377393	0.333539	0.509574	0.39407	0.434836	0.382335	0.469426	0.448425	0.347746	0.343422	0.432983	0.410747	0.449043	0.401482	1	0.355775	0.410747	0.401482	0.434219	0.393453	0.426807	0.430513	0.324274	0.442866	0.39407	0.368746	0.504015	0.291538	0.337863	0.268684	0.414453	0.339098	0.334775	0.510809	0.422483	0.300185	0.321804	0.374305	0.382335	0.402718	0.37307	0.421248	0.4021	0.371834	0.416924
1	19	0.463867	0.321804	0.413836	0.305127	0.380482	0.404571	0.314392	0.268684	0.271773	0.397159	0.244595	0.397776	0.242125	0.406424	0.386041	0.339716	0.403335	0.355775	1	0.363805	0.422483	0.415689	0.308215	0.456455	0.337245	0.352687	0.348363	0.234713	0.311303	0.364422	0.23533	0.302656	0.458925	0.386658	0.352069	0.301421	0.389747	0.403953	0.495368	0.407041	0.440395	0.25386	0.37554	0.302038	0.361334	0.240889	0.465102	0.368128
1	20	0.316245	0.390982	0.411983	0.31748	0.358863	0.363187	0.350216	0.384188	0.452131	0.336628	0.330451	0.238419	0.339716	0.345275	0.335392	0.388511	0.408277	0.410747	0.363805	1	0.448425	0.353922	0.334157	0.502779	0.342804	0.313774	0.339098	0.279185	0.35454	0.353305	0.297097	0.321186	0.331069	0.334157	0.364422	0.32551	0.292156	0.299568	0.356393	0.266214	0.350216	0.390364	0.419395	0.374305	0.399012	0.386041	0.444719	0.312539
1	21	0.340334	0.315627	0.362569	0.378629	0.418159	0.431748	0.473749	0.321186	0.392835	0.379246	0.409512	0.405806	0.34404	0.430513	0.416924	0.475602	0.374923	0.401482	0.422483	0.448425	1	0.371834	0.368128	0.483632	0.450896	0.440395	0.339098	0.387276	0.440395	0.399629	0.353922	0.399012	0.35454	0.339716	0.337863	0.323657	0.293391	0.407659	0.34651	0.397776	0.426189	0.413218	0.463249	0.368746	0.372452	0.392217	0.369364	0.384188
1	22	0.488573	0.395306	0.377393	0.400247	0.311921	0.350834	0.318098	0.353922	0.358246	0.397159	0.392835	0.418159	0.345275	0.430513	0.397776	0.303891	0.427424	0.434219	0.415689	0.353922	0.371834	1	0.345275	0.381099	0.304509	0.413218	0.413836	0.406424	0.418777	0.368128	0.35454	0.414453	0.411365	0.315627	0.425571	0.306362	0.387276	0.351452	0.414453	0.384805	0.293391	0.32798	0.498456	0.390364	0.387894	0.529339	0.433601	0.292773
1	23	0.409512	0.415071	0.305127	0.43916	0.41013	0.342187	0.258802	0.332922	0.264978	0.384188	0.388511	0.252007	0.390982	0.395306	0.440395	0.361952	0.349599	0.393453	0.308215	0.334157	0.368128	0.345275	1	0.355158	0.395923	0.318098	0.451513	0.437307	0.447807	0.473749	0.367511	0.39407	0.39407	0.368746	0.386658	0.386041	0.384805	0.34404	0.369981	0.510191	0.36504	0.480544	0.378011	0.295244	0.386041	0.407041	0.399012	0.529339
1	24	0.35454	0.418777	0.516986	0.455837	0.413218	0.457072	0.416306	0.335392	0.415071	0.46572	0.409512	0.332922	0.331069	0.404571	0.483632	0.46819	0.474985	0.426807	0.456455	0.502779	0.483632	0.381099	0.355158	1	0.389747	0.360099	0.400865	0.340951	0.446572	0.361334	0.390982	0.4021	0.478691	0.371834	0.426807	0.357628	0.397159	0.344657	0.345275	0.376158	0.394688	0.421865	0.441013	0.455837	0.465102	0.467573	0.421248	0.41013
1	25	0.336628	0.324274	0.497838	0.445954	0.332304	0.441013	0.442248	0.329833	0.434836	0.364422	0.363805	0.271155	0.411983	0.427424	0.381099	0.310068	0.323657	0.430513	0.337245	0.342804	0.450896	0.304509	0.395923	0.389747	1	0.388511	0.411983	0.328598	0.374305	0.406424	0.385423	0.424336	0.319951	0.350834	0.405806	0.386041	0.427424	0.37307	0.343422	0.361952	0.342804	0.421865	0.42866	0.384805	0.339716	0.411365	0.357011	0.471279
1	26	0.48672	0.400247	0.324274	0.326745	0.322421	0.382952	0.38357	0.340334	0.347128	0.386658	0.335392	0.334157	0.453984	0.50525	0.311921	0.366275	0.350216	0.324274	0.352687	0.313774	0.440395	0.413218	0.318098	0.360099	0.388511	1	0.466955	0.348363	0.38357	0.416306	0.427424	0.471896	0.492279	0.342187	0.372452	0.437307	0.249537	0.355775	0.384188	0.369364	0.213095	0.38357	0.463249	0.410747	0.437925	0.456455	0.473749	0.413836
1	27	0.403335	0.43113	0.42866	0.387276	0.449043	0.455837	0.432983	0.337863	0.323657	0.368746	0.396541	0.335392	0.425571	0.509574	0.470043	0.377393	0.469426	0.442866	0.348363	0.339098	0.339098	0.413836	0.451513	0.400865	0.411983	0.466955	1	0.422483	0.426189	0.363187	0.436689	0.450896	0.431748	0.345893	0.359481	0.471896	0.394688	0.34404	0.342187	0.413218	0.443484	0.405806	0.469426	0.444101	0.336628	0.43916	0.435454	0.400865
1	28	0.377393	0.503397	0.295244	0.348981	0.389747	0.398394	0.393453	0.319333	0.396541	0.312539	0.494132	0.400865	0.429895	0.370599	0.324274	0.465102	0.29895	0.39407	0.234713	0.279185	0.387276	0.406424	0.437307	0.340951	0.328598	0.348363	0.422483	1	0.329833	0.418159	0.369364	0.435454	0.332304	0.366893	0.308833	0.281038	0.399012	0.336628	0.248301	0.471279	0.458925	0.404571	0.39407	0.363805	0.418777	0.424336	0.378011	0.455219
1	29	0.407659	0.315627	0.363805	0.491044	0.387894	0.390982	0.419395	0.243978	0.433601	0.437307	0.374305	0.385423	0.347746	0.313774	0.408277	0.405806	0.380482	0.368746	0.311303	0.35454	0.440395	0.418777	0.447807	0.446572	0.374305	0.38357	0.426189	0.329833	1	0.348363	0.570723	0.374923	0.418777	0.282273	0.399012	0.425571	0.400865	0.373687	0.424336	0.404571	0.369364	0.506485	0.36504	0.401482	0.330451	0.463249	0.384805	0.369981
1	30	0.413218	0.254478	0.256949	0.39407	0.277949	0.407041	0.347746	0.399012	0.315627	0.403953	0.386041	0.329216	0.359481	0.373687	0.310068	0.386658	0.406424	0.504015	0.364422	0.353305	0.399629	0.368128	0.473749	0.361334	0.406424	0.416306	0.363187	0.418159	0.348363	1	0.365658	0.358863	0.35454	0.333539	0.259419	0.35454	0.432366	0.332922	0.256331	0.334157	0.292156	0.380482	0.322421	0.28042	0.374305	0.379246	0.405806	0.452749
1	31	0.445954	0.32798	0.390982	0.395306	0.365658	0.37554	0.398394	0.257566	0.442866	0.34404	0.38357	0.268067	0.378629	0.357011	0.405806	0.384188	0.34404	0.291538	0.23533	0.297097	0.353922	0.35454	0.367511	0.390982	0.385423	0.427424	0.436689	0.369364	0.570723	0.365658	1	0.363805	0.376776	0.31748	0.348981	0.50525	0.415689	0.26992	0.379864	0.369981	0.327363	0.44966	0.397159	0.485485	0.427424	0.44966	0.408894	0.39407
1	32	0.414453	0.424336	0.42063	0.432983	0.326745	0.48425	0.348363	0.347746	0.408894	0.396541	0.436072	0.361952	0.452749	0.576899	0.422483	0.392835	0.393453	0.337863	0.302656	0.321186	0.399012	0.414453	0.39407	0.4021	0.424336	0.471896	0.450896	0.435454	0.374923	0.358863	0.363805	1	0.462631	0.3916	0.371217	0.519456	0.339716	0.376158	0.37307	0.379864	0.365658	0.496603	0.440395	0.499691	0.379246	0.408277	0.379864	0.429277
1	33	0.478073	0.386658	0.411983	0.339716	0.381717	0.398394	0.293391	0.319951	0.355158	0.426189	0.397776	0.333539	0.362569	0.397159	0.358863	0.418777	0.401482	0.268684	0.458925	0.331069	0.35454	0.411365	0.39407	0.478691	0.319951	0.492279	0.431748	0.332304	0.418777	0.35454	0.376776	0.462631	1	0.334775	0.431748	0.474367	0.293391	0.270537	0.386041	0.455837	0.455837	0.388511	0.411983	0.326127	0.345893	0.400247	0.458925	0.392835
1	34	0.373687	0.374305	0.332922	0.316245	0.359481	0.277949	0.273626	0.356393	0.396541	0.413836	0.462631	0.345893	0.31748	0.441631	0.294009	0.397159	0.287832	0.414453	0.386658	0.334157	0.339716	0.315627	0.368746	0.371834	0.350834	0.342187	0.345893	0.366893	0.282273	0.333539	0.31748	0.3916	0.334775	1	0.305127	0.34404	0.285979	0.379864	0.30698	0.377393	0.351452	0.382952	0.264978	0.324892	0.524398	0.427424	0.358863	0.462631
1	35	0.39407	0.290303	0.460161	0.395306	0.392835	0.492897	0.29895	0.337245	0.392835	0.404571	0.387894	0.372452	0.421248	0.416924	0.323657	0.217418	0.348363	0.339098	0.352069	0.364422	0.337863	0.425571	0.386658	0.426807	0.405806	0.372452	0.359481	0.308833	0.399012	0.259419	0.348981	0.371217	0.431748	0.305127	1	0.352069	0.366275	0.344657	0.4126	0.368128	0.351452	0.407659	0.442248	0.378629	0.312539	0.432366	0.363805	0.320568
1	36	0.444101	0.362569	0.374305	0.434219	0.378629	0.433601	0.397159	0.378011	0.31748	0.323657	0.363187	0.350216	0.4126	0.411365	0.385423	0.355775	0.440395	0.334775	0.301421	0.32551	0.323657	0.306362	0.386041	0.357628	0.386041	0.437307	0.471896	0.281038	0.425571	0.35454	0.50525	0.519456	0.474367	0.34404	0.352069	1	0.299568	0.355158	0.462631	0.407659	0.319951	0.429277	0.409512	0.499691	0.340334	0.419395	0.414453	0.370599
1	37	0.397159	0.287832	0.507103	0.421865	0.292156	0.423101	0.355158	0.307597	0.316245	0.403953	0.305127	0.219889	0.348363	0.353305	0.418159	0.335392	0.352687	0.510809	0.389747	0.292156	0.293391	0.387276	0.384805	0.397159	0.427424	0.249537	0.394688	0.399012	0.400865	0.432366	0.415689	0.339716	0.293391	0.285979	0.366275	0.299568	1	0.320568	0.432983	0.423101	0.416306	0.278567	0.395306	0.277949	0.350834	0.31748	0.307597	0.361952
1	38	0.306362	0.357628	0.328598	0.421865	0.386658	0.358246	0.307597	0.23533	0.276096	0.350216	0.321186	0.471279	0.329833	0.31748	0.407659	0.371834	0.340334	0.422483	0.403953	0.299568	0.407659	0.351452	0.34404	0.344657	0.37307	0.355775	0.34404	0.336628	0.373687	0.332922	0.26992	0.376158	0.270537	0.379864	0.344657	0.355158	0.320568	1	0.389747	0.350834	0.353305	0.411365	0.313156	0.361334	0.291538	0.34651	0.337863	0.310686
1	39	0.43916	0.428042	0.398394	0.390364	0.299568	0.425571	0.308833	0.294626	0.291538	0.297715	0.295862	0.282891	0.275479	0.369981	0.381099	0.308833	0.361952	0.300185	0.495368	0.356393	0.34651	0.414453	0.369981	0.345275	0.343422	0.384188	0.342187	0.248301	0.424336	0.256331	0.379864	0.37307	0.386041	0.30698	0.4126	0.462631	0.432983	0.389747	1	0.399012	0.348363	0.331069	0.439778	0.388511	0.37554	0.301421	0.423101	0.347746
1	40	0.33601	0.418777	0.379864	0.397776	0.452131	0.415689	0.316862	0.266214	0.35454	0.418777	0.440395	0.296479	0.445337	0.422483	0.430513	0.387276	0.371834	0.321804	0.407041	0.266214	0.397776	0.384805	0.510191	0.376158	0.361952	0.369364	0.413218	0.471279	0.404571	0.334157	0.369981	0.379864	0.455837	0.377393	0.368128	0.407659	0.423101	0.350834	0.399012	1	0.461396	0.421865	0.450278	0.34404	0.333539	0.340334	0.370599	0.443484
1	41	0.358863	0.382952	0.4126	0.334775	0.418777	0.467573	0.316245	0.242742	0.348363	0.395923	0.382335	0.30945	0.31748	0.352069	0.386041	0.490426	0.372452	0.374305	0.440395	0.350216	0.426189	0.293391	0.36504	0.394688	0.342804	0.213095	0.443484	0.458925	0.369364	0.292156	0.327363	0.365658	0.455837	0.351452	0.351452	0.319951	0.416306	0.353305	0.348363	0.461396	1	0.348363	0.337245	0.27239	0.29895	0.330451	0.379864	0.421248
1	42	0.357628	0.399629	0.366893	0.514515	0.324274	0.400865	0.360716	0.320568	0.423718	0.414453	0.540457	0.360099	0.397159	0.479926	0.326745	0.365658	0.376776	0.382335	0.25386	0.390364	0.413218	0.32798	0.480544	0.421865	0.421865	0.38357	0.405806	0.404571	0.506485	0.380482	0.44966	0.496603	0.388511	0.382952	0.407659	0.429277	0.278567	0.411365	0.331069	0.421865	0.348363	1	0.473749	0.483014	0.462014	0.450896	0.350216	0.453984
1	43	0.402718	0.421248	0.473132	0.465102	0.320568	0.43916	0.403953	0.369981	0.435454	0.351452	0.44719	0.347746	0.425571	0.47622	0.415071	0.441631	0.478691	0.402718	0.37554	0.419395	0.463249	0.498456	0.378011	0.441013	0.42866	0.463249	0.469426	0.39407	0.36504	0.322421	0.397159	0.440395	0.411983	0.264978	0.442248	0.409512	0.395306	0.313156	0.439778	0.450278	0.337245	0.473749	1	0.426189	0.445337	0.398394	0.416924	0.347128
1	44	0.390364	0.442866	0.447807	0.371834	0.385423	0.432983	0.434836	0.295862	0.418777	0.387894	0.392835	0.408894	0.371834	0.497221	0.436689	0.358246	0.37307	0.37307	0.302038	0.374305	0.368746	0.390364	0.295244	0.455837	0.384805	0.410747	0.444101	0.363805	0.401482	0.28042	0.485485	0.499691	0.326127	0.324892	0.378629	0.499691	0.277949	0.361334	0.388511	0.34404	0.27239	0.483014	0.426189	1	0.395923	0.351452	0.408894	0.366893
1	45	0.421248	0.442866	0.357628	0.368128	0.310686	0.330451	0.360099	0.376158	0.450278	0.415689	0.423101	0.300803	0.310068	0.400865	0.358863	0.374305	0.361952	0.421248	0.361334	0.399012	0.372452	0.387894	0.386041	0.465102	0.339716	0.437925	0.336628	0.418777	0.330451	0.374305	0.427424	0.379246	0.345893	0.524398	0.312539	0.340334	0.350834	0.291538	0.37554	0.333539	0.29895	0.462014	0.445337	0.395923	1	0.414453	0.410747	0.382952
1	46	0.422483	0.369981	0.403335	0.462631	0.363187	0.392217	0.366275	0.471896	0.404571	0.34651	0.389747	0.306362	0.46819	0.463867	0.340951	0.444719	0.398394	0.4021	0.240889	0.386041	0.392217	0.529339	0.407041	0.467573	0.411365	0.456455	0.43916	0.424336	0.463249	0.379246	0.44966	0.408277	0.400247	0.427424	0.432366	0.419395	0.31748	0.34651	0.301421	0.340334	0.330451	0.450896	0.398394	0.351452	0.414453	1	0.432366	0.371217
1	47	0.596047	0.384805	0.302038	0.387894	0.43916	0.430513	0.334157	0.387894	0.292773	0.441013	0.358246	0.274243	0.379864	0.397776	0.390364	0.44719	0.426189	0.371834	0.465102	0.444719	0.369364	0.433601	0.399012	0.421248	0.357011	0.473749	0.435454	0.378011	0.384805	0.405806	0.408894	0.379864	0.458925	0.358863	0.363805	0.414453	0.307597	0.337863	0.423101	0.370599	0.379864	0.350216	0.416924	0.408894	0.410747	0.432366	1	0.430513
1	48	0.464484	0.389129	0.347128	0.399012	0.395306	0.403335	0.316245	0.344657	0.318715	0.421865	0.473749	0.297097	0.339716	0.427424	0.376158	0.417542	0.231624	0.416924	0.368128	0.312539	0.384188	0.292773	0.529339	0.41013	0.471279	0.413836	0.400865	0.455219	0.369981	0.452749	0.39407	0.429277	0.392835	0.462631	0.320568	0.370599	0.361952	0.310686	0.347746	0.443484	0.421248	0.453984	0.347128	0.366893	0.382952	0.371217	0.430513	1
1	49	0.486103	0.279802	0.436072	0.432366	0.31748	0.463867	0.345893	0.34651	0.314392	0.422483	0.35454	0.400865	0.334157	0.446572	0.362569	0.369364	0.419395	0.418159	0.32798	0.42063	0.462014	0.44966	0.345275	0.459543	0.34404	0.458925	0.304509	0.393453	0.411365	0.496603	0.420012	0.381717	0.284126	0.216183	0.487338	0.315627	0.481779	0.360099	0.307597	0.348981	0.289685	0.370599	0.436072	0.413836	0.361334	0.414453	0.407659	0.42063
1	50	0.342804	0.348981	0.441631	0.362569	0.472514	0.381099	0.447807	0.294009	0.357011	0.337245	0.359481	0.424336	0.404571	0.416306	0.394688	0.358863	0.46819	0.348363	0.274861	0.416924	0.348363	0.342187	0.345893	0.374923	0.359481	0.338481	0.425571	0.355158	0.4021	0.360716	0.363805	0.359481	0.379246	0.277949	0.41013	0.400247	0.355775	0.34651	0.352069	0.362569	0.379246	0.462631	0.413836	0.352069	0.324892	0.379864	0.314392	0.326127
1	51	0.398394	0.557752	0.400247	0.400247	0.365658	0.381099	0.355775	0.303891	0.29092	0.379864	0.371217	0.387894	0.413836	0.48425	0.369981	0.401482	0.470661	0.345275	0.403335	0.416306	0.429277	0.485485	0.395306	0.37307	0.430513	0.467573	0.422483	0.408277	0.363805	0.382952	0.289685	0.445337	0.41013	0.307597	0.303274	0.376776	0.334775	0.365658	0.48425	0.424336	0.321186	0.411365	0.47622	0.404571	0.411365	0.459543	0.415689	0.347128
1	52	0.350834	0.374923	0.332304	0.371217	0.4021	0.335392	0.307597	0.279802	0.337245	0.415689	0.43916	0.401482	0.418159	0.352069	0.377393	0.474367	0.362569	0.377393	0.363187	0.331686	0.366893	0.296479	0.41013	0.384805	0.257566	0.300185	0.408277	0.433601	0.410747	0.349599	0.413836	0.384805	0.284744	0.420012	0.324274	0.43113	0.324274	0.442248	0.347746	0.470043	0.397159	0.409512	0.393453	0.434219	0.352069	0.289067	0.347128	0.425571
1	53	0.334775	0.321804	0.371217	0.400247	0.442866	0.356393	0.329216	0.298332	0.462014	0.335392	0.328598	0.351452	0.404571	0.387276	0.355158	0.360716	0.311921	0.330451	0.310686	0.289067	0.344657	0.345275	0.34651	0.388511	0.363187	0.339716	0.329216	0.303274	0.472514	0.36504	0.41013	0.410747	0.394688	0.315009	0.340951	0.376158	0.321804	0.314392	0.41013	0.349599	0.373687	0.426807	0.396541	0.414453	0.330451	0.442248	0.294626	0.356393
1	54	0.384805	0.436072	0.421865	0.442248	0.445954	0.440395	0.510191	0.303891	0.474985	0.444719	0.378011	0.403335	0.350216	0.423718	0.521927	0.509574	0.455219	0.435454	0.418777	0.382335	0.492897	0.452131	0.405188	0.497221	0.413218	0.378011	0.500926	0.430513	0.426807	0.350834	0.429895	0.387276	0.386041	0.392835	0.429895	0.411983	0.379246	0.368128	0.400865	0.48672	0.413218	0.386658	0.486103	0.481779	0.440395	0.415689	0.42063	0.389129
1	55	0.418777	0.349599	0.402718	0.388511	0.429277	0.474367	0.386658	0.303891	0.353305	0.374305	0.33601	0.281038	0.379864	0.502779	0.385423	0.463249	0.429895	0.384188	0.343422	0.252007	0.372452	0.407659	0.392217	0.368128	0.366275	0.372452	0.460161	0.37307	0.37554	0.324892	0.361334	0.411365	0.29895	0.361334	0.311303	0.366893	0.342187	0.373687	0.323039	0.447807	0.389129	0.357628	0.415071	0.328598	0.430513	0.415689	0.368746	0.306362
1	56	0.407659	0.427424	0.443484	0.358863	0.460778	0.423718	0.360716	0.260655	0.388511	0.321804	0.41013	0.342804	0.358863	0.361952	0.478073	0.509574	0.31748	0.397159	0.384188	0.395306	0.411365	0.314392	0.463867	0.379864	0.347746	0.281038	0.367511	0.529339	0.378011	0.319333	0.299568	0.448425	0.455837	0.376158	0.295862	0.370599	0.379864	0.366893	0.363187	0.508338	0.498456	0.350834	0.386658	0.381099	0.338481	0.298332	0.403335	0.471896
1	57	0.4021	0.368128	0.397159	0.355775	0.392835	0.394688	0.386041	0.384805	0.352687	0.405806	0.340334	0.244595	0.337863	0.342187	0.363805	0.42063	0.295862	0.371217	0.349599	0.366275	0.442248	0.285979	0.407659	0.320568	0.406424	0.318715	0.434219	0.345893	0.448425	0.389747	0.33601	0.340951	0.407041	0.332304	0.344657	0.337245	0.345893	0.332922	0.365658	0.408277	0.384805	0.415071	0.374923	0.390982	0.376158	0.331686	0.415689	0.405806
1	58	0.471279	0.459543	0.47622	0.486103	0.432366	0.470661	0.381099	0.352687	0.255096	0.46572	0.381717	0.334775	0.369981	0.534898	0.39407	0.397776	0.49475	0.418159	0.420012	0.413218	0.389747	0.414453	0.393453	0.45769	0.435454	0.441631	0.500309	0.368128	0.434836	0.351452	0.399629	0.488573	0.394688	0.323657	0.371217	0.567017	0.397159	0.34404	0.418777	0.402718	0.393453	0.452749	0.477455	0.498456	0.3916	0.432366	0.484867	0.483632
1	59	0.275479	0.461396	0.362569	0.429895	0.435454	0.384805	0.324274	0.291538	0.359481	0.313774	0.487338	0.393453	0.402718	0.392835	0.395923	0.382952	0.345893	0.37307	0.264978	0.259419	0.34651	0.384805	0.340334	0.397159	0.363805	0.328598	0.378629	0.525633	0.323039	0.313774	0.32798	0.470661	0.323657	0.319951	0.326745	0.398394	0.353922	0.395923	0.363805	0.418159	0.368128	0.530574	0.452131	0.462014	0.38357	0.419395	0.312539	0.362569
1	60	0.421865	0.33601	0.390982	0.34404	0.366893	0.37307	0.397776	0.241507	0.418777	0.331686	0.447807	0.43113	0.324892	0.417542	0.440395	0.358246	0.441013	0.351452	0.379246	0.363187	0.318715	0.408894	0.382335	0.37554	0.302038	0.379864	0.478073	0.37307	0.361334	0.395923	0.390982	0.496603	0.369364	0.327363	0.34651	0.387894	0.366893	0.46819	0.381099	0.370599	0.350216	0.430513	0.376158	0.37554	0.389129	0.349599	0.368128	0.34404
1	61	0.322421	0.357011	0.359481	0.329216	0.349599	0.342187	0.32551	0.221124	0.386041	0.345893	0.364422	0.378629	0.338481	0.399012	0.4021	0.385423	0.389129	0.310068	0.252007	0.407659	0.326745	0.307597	0.381099	0.377393	0.32551	0.382335	0.475602	0.34404	0.45769	0.315627	0.416306	0.381717	0.387276	0.314392	0.364422	0.386041	0.324892	0.352069	0.342804	0.322421	0.445954	0.429895	0.39407	0.4126	0.361334	0.377393	0.426807	0.297715
1	62	0.273626	0.34651	0.427424	0.413836	0.434219	0.258802	0.372452	0.370599	0.287832	0.314392	0.462631	0.334775	0.436689	0.36504	0.326745	0.318715	0.328598	0.363805	0.3916	0.329216	0.399629	0.37554	0.495368	0.332304	0.332922	0.284744	0.420012	0.448425	0.29092	0.410747	0.31748	0.350834	0.406424	0.330451	0.368746	0.300803	0.416306	0.329833	0.285979	0.489809	0.379864	0.368128	0.400865	0.343422	0.284126	0.304509	0.314392	0.44966
1	63	0.377393	0.373687	0.292773	0.404571	0.362569	0.374305	0.297715	0.361952	0.321804	0.37307	0.411983	0.323657	0.357011	0.400247	0.371834	0.437925	0.350216	0.519456	0.351452	0.378629	0.355158	0.331069	0.409512	0.410747	0.380482	0.363805	0.340951	0.370599	0.352687	0.353922	0.324274	0.364422	0.397776	0.417542	0.281038	0.350216	0.361952	0.431748	0.311303	0.35454	0.345893	0.536751	0.36504	0.341569	0.42866	0.44966	0.337863	0.43113
1	64	0.429895	0.384188	0.396541	0.386658	0.385423	0.367511	0.329833	0.339716	0.384188	0.390982	0.418777	0.329216	0.352069	0.452749	0.321186	0.370599	0.43113	0.305744	0.334157	0.450896	0.355158	0.379246	0.329833	0.461396	0.399629	0.457072	0.443484	0.324892	0.312539	0.360716	0.424336	0.47622	0.405188	0.377393	0.418777	0.447807	0.316245	0.337863	0.336628	0.350216	0.361952	0.434219	0.463249	0.32551	0.392835	0.437925	0.497221	0.423718
1	65	0.305744	0.376776	0.342804	0.405806	0.453366	0.400247	0.339098	0.352687	0.364422	0.460161	0.390982	0.478073	0.256331	0.397159	0.366893	0.436072	0.41013	0.43916	0.369981	0.353922	0.462014	0.379864	0.367511	0.405188	0.318715	0.370599	0.446572	0.361334	0.450896	0.42063	0.364422	0.393453	0.282273	0.34404	0.382952	0.379864	0.326127	0.342804	0.261272	0.344657	0.374923	0.348981	0.344657	0.408894	0.388511	0.395306	0.352069	0.382335
1	66	0.304509	0.340951	0.53428	0.475602	0.330451	0.421248	0.421248	0.406424	0.334775	0.343422	0.352687	0.302656	0.285979	0.462631	0.442866	0.469426	0.453366	0.397159	0.378629	0.462631	0.446572	0.364422	0.426807	0.43916	0.450278	0.329833	0.503397	0.358246	0.381717	0.381099	0.345275	0.440395	0.437307	0.313774	0.299568	0.435454	0.418159	0.307597	0.379246	0.415689	0.414453	0.419395	0.488573	0.388511	0.315009	0.453984	0.386041	0.437307
1	67	0.358246	0.310068	0.421248	0.3916	0.348981	0.39407	0.384805	0.36504	0.360716	0.400247	0.453984	0.363187	0.349599	0.355158	0.39407	0.374305	0.360716	0.397776	0.321186	0.310686	0.329216	0.347128	0.345275	0.400865	0.387894	0.310686	0.356393	0.397159	0.342187	0.34651	0.371834	0.371834	0.388511	0.264978	0.395923	0.306362	0.379246	0.402718	0.319951	0.323657	0.329833	0.489191	0.46819	0.378629	0.370599	0.323657	0.411365	0.384188
1	68	0.43916	0.348363	0.435454	0.4021	0.390364	0.360716	0.331686	0.266831	0.363187	0.438542	0.366893	0.318098	0.355158	0.408894	0.416306	0.42866	0.411983	0.327363	0.376776	0.327363	0.370599	0.431748	0.491044	0.382952	0.467573	0.449043	0.483014	0.297097	0.439778	0.389129	0.433601	0.368746	0.416306	0.415071	0.337245	0.348363	0.352069	0.43113	0.359481	0.384805	0.361952	0.400865	0.409512	0.321186	0.408894	0.452749	0.463867	0.454602
1	69	0.399629	0.31748	0.339716	0.313774	0.470661	0.37554	0.467573	0.31748	0.311303	0.301421	0.413218	0.37307	0.422483	0.418159	0.460778	0.370599	0.380482	0.332304	0.308833	0.37554	0.438542	0.30945	0.369981	0.431748	0.348981	0.340334	0.443484	0.3916	0.415689	0.377393	0.507103	0.397159	0.265596	0.263743	0.249537	0.395923	0.345893	0.353305	0.344657	0.307597	0.321186	0.386041	0.370599	0.460161	0.379864	0.388511	0.420012	0.353305
1	70	0.326745	0.32798	0.316862	0.378011	0.360716	0.372452	0.392835	0.355158	0.339716	0.401482	0.415071	0.443484	0.371834	0.46819	0.294626	0.358246	0.331069	0.323657	0.358863	0.285979	0.372452	0.302038	0.371834	0.335392	0.296479	0.365658	0.350216	0.344657	0.304509	0.294009	0.352069	0.379864	0.330451	0.429895	0.405188	0.3916	0.331686	0.319951	0.399629	0.341569	0.293391	0.470661	0.436689	0.392835	0.418777	0.345275	0.274861	0.339716
1	71	0.345275	0.289067	0.37307	0.369364	0.427424	0.361334	0.338481	0.319333	0.419395	0.273008	0.384188	0.376776	0.324274	0.405806	0.387276	0.341569	0.304509	0.336628	0.302656	0.415689	0.434836	0.299568	0.425571	0.369981	0.358246	0.29092	0.384805	0.30698	0.435454	0.328598	0.431748	0.432983	0.451513	0.282273	0.357011	0.440395	0.28845	0.303274	0.358863	0.343422	0.441013	0.443484	0.339098	0.411365	0.275479	0.323657	0.287832	0.402718
1	72	0.318098	0.287832	0.381099	0.396541	0.323039	0.37307	0.26189	0.322421	0.324274	0.388511	0.343422	0.358246	0.37307	0.389129	0.342187	0.270537	0.294009	0.380482	0.321804	0.33601	0.231624	0.300185	0.32798	0.330451	0.4126	0.240272	0.457072	0.316862	0.381099	0.355158	0.306362	0.347746	0.234095	0.448425	0.424336	0.359481	0.431748	0.459543	0.342804	0.339716	0.394688	0.358863	0.295862	0.339098	0.350216	0.384805	0.29895	0.324274
1	73	0.386658	0.379864	0.465102	0.408277	0.403953	0.430513	0.386658	0.281038	0.44719	0.414453	0.432983	0.382335	0.45769	0.556516	0.462014	0.436689	0.475602	0.358863	0.392217	0.379864	0.468808	0.442248	0.343422	0.471279	0.389747	0.339716	0.417542	0.361952	0.431748	0.351452	0.429277	0.527486	0.373687	0.393453	0.350216	0.378011	0.385423	0.41013	0.4126	0.454602	0.409512	0.47622	0.486103	0.471279	0.418159	0.379864	0.401482	0.311303
1	74	0.397159	0.339098	0.37554	0.443484	0.363187	0.370599	0.35454	0.294009	0.45769	0.286597	0.374923	0.26189	0.411983	0.358863	0.31748	0.426807	0.37307	0.444719	0.298332	0.396541	0.378011	0.389129	0.436689	0.358863	0.432983	0.358863	0.416924	0.506485	0.368746	0.427424	0.340951	0.393453	0.319951	0.35454	0.323657	0.329833	0.477455	0.342804	0.323657	0.379246	0.472514	0.403953	0.451513	0.297097	0.397159	0.468808	0.389747	0.381717
1	75	0.319951	0.313774	0.368128	0.35454	0.450896	0.400247	0.489809	0.27239	0.394688	0.363187	0.384188	0.429277	0.388511	0.472514	0.446572	0.402718	0.359481	0.478691	0.368128	0.419395	0.515133	0.371217	0.334157	0.3916	0.334157	0.313156	0.420012	0.389747	0.421248	0.266214	0.34404	0.351452	0.348363	0.347128	0.359481	0.374305	0.295244	0.393453	0.214947	0.374923	0.428042	0.384805	0.348363	0.452131	0.295862	0.369981	0.360716	0.350216
1	76	0.426807	0.377393	0.339716	0.358863	0.37307	0.489809	0.38357	0.368128	0.319333	0.447807	0.453366	0.381099	0.392217	0.441631	0.356393	0.399629	0.321186	0.539839	0.34651	0.395923	0.445954	0.416306	0.416306	0.390364	0.374923	0.376776	0.452131	0.415689	0.426189	0.42866	0.453366	0.39407	0.264361	0.404571	0.316862	0.402718	0.448425	0.351452	0.319951	0.422483	0.315627	0.421248	0.442248	0.491662	0.41013	0.368746	0.453366	0.439778
1	77	0.32798	0.374305	0.432983	0.350216	0.37554	0.368128	0.370599	0.308833	0.43113	0.355775	0.382335	0.295862	0.38357	0.345275	0.318715	0.32798	0.366275	0.377393	0.330451	0.588635	0.378629	0.348363	0.326127	0.434219	0.438542	0.302038	0.337245	0.318715	0.384805	0.413218	0.351452	0.353305	0.303891	0.351452	0.345893	0.36504	0.338481	0.443484	0.366275	0.287832	0.379864	0.474985	0.361334	0.377393	0.345275	0.38357	0.371217	0.387894
1	78	0.413218	0.389747	0.510809	0.462014	0.396541	0.446572	0.500926	0.307597	0.417542	0.399629	0.43916	0.394688	0.384805	0.434219	0.361952	0.429277	0.44719	0.446572	0.333539	0.360716	0.378011	0.453984	0.312539	0.434219	0.356393	0.369364	0.453984	0.417542	0.444719	0.31748	0.482397	0.411365	0.374305	0.31748	0.43916	0.431748	0.37307	0.339716	0.379864	0.363187	0.433601	0.514515	0.510809	0.463867	0.400247	0.444719	0.394688	0.353305
1	79	0.33601	0.311303	0.435454	0.357628	0.347746	0.340951	0.409512	0.323657	0.460161	0.417542	0.401482	0.360099	0.363805	0.509574	0.385423	0.307597	0.341569	0.334775	0.398394	0.38357	0.438542	0.401482	0.331069	0.400865	0.393453	0.363805	0.380482	0.366893	0.420012	0.252625	0.37307	0.368128	0.305127	0.389747	0.443484	0.319951	0.39407	0.342804	0.400247	0.426807	0.370599	0.387276	0.413836	0.440395	0.279802	0.345893	0.392835	0.363805
1	80	0.376776	0.418777	0.380482	0.426807	0.348981	0.329216	0.273626	0.347746	0.321804	0.370599	0.432366	0.446572	0.387894	0.46572	0.385423	0.371834	0.356393	0.380482	0.31748	0.32551	0.316245	0.408894	0.415071	0.418159	0.341569	0.39407	0.381717	0.41013	0.384188	0.395306	0.371834	0.570723	0.332922	0.32798	0.294626	0.428042	0.352687	0.421865	0.37554	0.363187	0.277949	0.477455	0.358863	0.430513	0.384188	0.411983	0.36504	0.455219
1	81	0.335392	0.329833	0.437307	0.389747	0.340951	0.47622	0.329216	0.343422	0.36504	0.415071	0.43113	0.403953	0.393453	0.445954	0.359481	0.332304	0.343422	0.491044	0.294626	0.4021	0.324274	0.381099	0.382952	0.424954	0.376776	0.400247	0.398394	0.378011	0.333539	0.393453	0.263125	0.470043	0.398394	0.373687	0.389747	0.406424	0.394688	0.434219	0.29092	0.339098	0.336628	0.444101	0.436689	0.521309	0.363187	0.30698	0.360099	0.376158
1	82	0.263743	0.366275	0.345275	0.319951	0.407659	0.223595	0.380482	0.315009	0.347746	0.267449	0.357628	0.463867	0.301421	0.341569	0.413836	0.324892	0.389129	0.360099	0.461396	0.443484	0.406424	0.324274	0.302656	0.455219	0.363805	0.308215	0.371217	0.273008	0.366275	0.358863	0.321186	0.318715	0.368746	0.381099	0.322421	0.302038	0.295862	0.338481	0.319951	0.26992	0.331069	0.381099	0.37554	0.360716	0.410747	0.409512	0.32551	0.337863
1	83	0.341569	0.401482	0.358863	0.306362	0.339716	0.420012	0.340334	0.311303	0.369981	0.290303	0.39407	0.431748	0.334157	0.382335	0.340334	0.436072	0.356393	0.44719	0.372452	0.35454	0.437307	0.385423	0.467573	0.448425	0.386041	0.32798	0.413218	0.411983	0.374923	0.374923	0.400247	0.369364	0.371217	0.357628	0.356393	0.374923	0.408277	0.389747	0.326745	0.32798	0.396541	0.411983	0.415689	0.318098	0.414453	0.372452	0.369981	0.360716
1	84	0.431748	0.355158	0.481779	0.42866	0.436689	0.446572	0.491044	0.320568	0.416924	0.413218	0.430513	0.36504	0.422483	0.546634	0.424336	0.427424	0.487956	0.345893	0.307597	0.436689	0.471279	0.343422	0.367511	0.52378	0.424336	0.488573	0.450278	0.28042	0.458925	0.345893	0.463867	0.461396	0.374305	0.326745	0.371834	0.526251	0.318098	0.366893	0.347128	0.381717	0.297715	0.500309	0.468808	0.478073	0.382952	0.413836	0.394688	0.33601
1	85	0.326745	0.318715	0.469426	0.337863	0.38357	0.458308	0.382952	0.315009	0.342187	0.356393	0.332922	0.339098	0.319951	0.363187	0.37554	0.361952	0.380482	0.352687	0.340334	0.357628	0.339098	0.368128	0.37554	0.426807	0.416924	0.310068	0.411983	0.314392	0.277949	0.321186	0.310686	0.37307	0.408894	0.25139	0.449043	0.392835	0.395923	0.277949	0.39407	0.363187	0.315009	0.30698	0.418159	0.470661	0.27239	0.297097	0.385423	0.334157
1	86	0.432983	0.374923	0.36504	0.347746	0.43113	0.458308	0.335392	0.38357	0.384805	0.421248	0.35454	0.362569	0.394688	0.42866	0.3916	0.376158	0.43113	0.471279	0.427424	0.335392	0.410747	0.362569	0.315627	0.42866	0.42866	0.451513	0.368128	0.313156	0.355775	0.355775	0.353305	0.31748	0.413218	0.339716	0.527486	0.405806	0.378011	0.406424	0.420012	0.370599	0.313774	0.334157	0.438542	0.363805	0.342804	0.399629	0.436689	0.315009
1	87	0.331069	0.337245	0.510191	0.390982	0.343422	0.42063	0.487956	0.35454	0.455837	0.29092	0.430513	0.282273	0.403335	0.479926	0.386658	0.334157	0.445337	0.395923	0.315627	0.413836	0.345893	0.324274	0.234095	0.435454	0.347746	0.356393	0.476838	0.392217	0.374923	0.273008	0.450278	0.421865	0.281655	0.350216	0.352069	0.395306	0.434219	0.318715	0.420012	0.260037	0.329216	0.400247	0.44966	0.497838	0.416924	0.413218	0.364422	0.316862
1	88	0.332304	0.278567	0.323657	0.368746	0.286597	0.428042	0.409512	0.32798	0.226065	0.397159	0.390982	0.347746	0.256331	0.401482	0.342187	0.368128	0.415689	0.407659	0.360716	0.353922	0.378629	0.356393	0.258802	0.441013	0.37554	0.421248	0.337245	0.348981	0.323039	0.380482	0.358246	0.339716	0.324892	0.301421	0.304509	0.308833	0.384188	0.345893	0.29895	0.299568	0.30698	0.318715	0.37307	0.353922	0.423101	0.353305	0.388511	0.334775
1	89	0.415071	0.363187	0.419395	0.51328	0.400865	0.436689	0.339098	0.399012	0.33601	0.471896	0.4021	0.334157	0.34651	0.559605	0.413218	0.386658	0.347746	0.526868	0.371217	0.369981	0.453984	0.357628	0.486103	0.452131	0.436689	0.421248	0.366275	0.382335	0.422483	0.4126	0.323039	0.462014	0.366275	0.498456	0.357011	0.403953	0.36504	0.43113	0.334157	0.37307	0.270537	0.466337	0.403335	0.44966	0.43916	0.363187	0.418777	0.559605
1	90	0.441631	0.311303	0.408894	0.417542	0.359481	0.426807	0.392835	0.352687	0.433601	0.478691	0.442866	0.348363	0.380482	0.474985	0.392217	0.350216	0.395923	0.442248	0.388511	0.35454	0.461396	0.376776	0.403953	0.442866	0.489809	0.331069	0.321186	0.363805	0.432366	0.488573	0.409512	0.474367	0.361952	0.463867	0.39407	0.331686	0.394688	0.484867	0.369364	0.416924	0.340334	0.562075	0.382335	0.471279	0.452749	0.442248	0.357011	0.425571
1	91	0.427424	0.289067	0.437925	0.432366	0.450896	0.475602	0.329216	0.291538	0.436689	0.349599	0.448425	0.292773	0.319333	0.395923	0.324274	0.464484	0.399012	0.443484	0.421248	0.4021	0.413836	0.31748	0.451513	0.373687	0.458925	0.268684	0.437307	0.388511	0.432983	0.349599	0.401482	0.359481	0.411983	0.423718	0.361952	0.423101	0.357011	0.381099	0.390364	0.458308	0.516986	0.408894	0.380482	0.331686	0.357011	0.407659	0.452131	0.329216
1	92	0.374305	0.463249	0.356393	0.379246	0.489809	0.437307	0.352069	0.285361	0.287832	0.46819	0.352687	0.38357	0.337863	0.362569	0.421248	0.474985	0.350216	0.420012	0.326127	0.258184	0.370599	0.342804	0.397159	0.399629	0.287832	0.331069	0.455837	0.459543	0.362569	0.401482	0.408894	0.380482	0.329216	0.361334	0.326127	0.357628	0.328598	0.42866	0.30698	0.406424	0.445954	0.344657	0.332304	0.371834	0.361952	0.382952	0.492279	0.389747
1	93	0.380482	0.353922	0.416306	0.39407	0.390364	0.450278	0.376776	0.361952	0.496603	0.34404	0.460778	0.29092	0.413836	0.432983	0.432366	0.386041	0.485485	0.432366	0.37307	0.416924	0.38357	0.387276	0.387276	0.467573	0.394688	0.366893	0.416306	0.397776	0.371834	0.406424	0.487956	0.446572	0.396541	0.323039	0.382335	0.433601	0.363805	0.250154	0.364422	0.360099	0.380482	0.464484	0.481161	0.438542	0.457072	0.426189	0.487956	0.338481
1	94	0.297715	0.427424	0.347128	0.380482	0.397776	0.341569	0.338481	0.279185	0.416306	0.240272	0.395306	0.341569	0.430513	0.318098	0.34651	0.423101	0.304509	0.39407	0.345893	0.492279	0.36504	0.327363	0.356393	0.411365	0.311921	0.362569	0.36504	0.408277	0.408894	0.368128	0.343422	0.335392	0.39407	0.34651	0.319333	0.347746	0.355775	0.374305	0.385423	0.409512	0.355158	0.44719	0.360716	0.424336	0.339098	0.435454	0.397159	0.361952
1	95	0.369981	0.368746	0.50525	0.358863	0.328598	0.385423	0.4021	0.279185	0.51575	0.395306	0.311921	0.355158	0.28845	0.350834	0.464484	0.353922	0.377393	0.306362	0.436072	0.56084	0.441013	0.402718	0.337863	0.489191	0.385423	0.283508	0.311921	0.319333	0.441013	0.320568	0.399629	0.415071	0.4126	0.283508	0.402718	0.359481	0.424954	0.352069	0.446572	0.390364	0.434836	0.407041	0.390364	0.381099	0.422483	0.305127	0.361952	0.355158
1	96	0.378011	0.372452	0.400865	0.444101	0.338481	0.451513	0.489809	0.43113	0.368746	0.32551	0.496603	0.480544	0.34404	0.495368	0.427424	0.441013	0.42063	0.429277	0.334775	0.368128	0.503397	0.459543	0.384805	0.466337	0.380482	0.361952	0.427424	0.441631	0.38357	0.448425	0.370599	0.483632	0.355158	0.307597	0.403335	0.422483	0.379864	0.362569	0.402718	0.33601	0.353305	0.393453	0.441631	0.502779	0.370599	0.417542	0.390982	0.355775
1	97	0.374923	0.324892	0.537986	0.406424	0.371217	0.381717	0.363805	0.332922	0.526251	0.436689	0.491662	0.352069	0.471279	0.369364	0.352069	0.358246	0.357628	0.511427	0.315009	0.394688	0.363187	0.35454	0.362569	0.526868	0.473132	0.345893	0.340951	0.348981	0.442866	0.389129	0.386041	0.388511	0.385423	0.429895	0.431748	0.347746	0.395923	0.379864	0.303891	0.394688	0.342187	0.474985	0.467573	0.440395	0.403953	0.463867	0.368746	0.456455
1	98	0.361334	0.311303	0.427424	0.399629	0.339716	0.352687	0.379246	0.353305	0.395306	0.386658	0.329216	0.350216	0.409512	0.510809	0.347746	0.34404	0.405806	0.465102	0.394688	0.424954	0.492279	0.436689	0.328598	0.453984	0.393453	0.422483	0.397159	0.337245	0.327363	0.331686	0.361334	0.458925	0.361334	0.370599	0.371217	0.381099	0.39407	0.407041	0.279802	0.274243	0.290303	0.433601	0.451513	0.445337	0.422483	0.442866	0.379864	0.299568
1	99	0.308833	0.296479	0.43113	0.362569	0.466337	0.452749	0.435454	0.268684	0.37307	0.407041	0.296479	0.369981	0.422483	0.405188	0.452749	0.407041	0.415689	0.473749	0.449043	0.4126	0.3916	0.342187	0.357011	0.435454	0.357011	0.35454	0.443484	0.302038	0.477455	0.342804	0.331069	0.426807	0.386658	0.331069	0.411983	0.422483	0.436689	0.438542	0.357011	0.431748	0.41013	0.314392	0.341569	0.387894	0.258184	0.398394	0.367511	0.335392
1	100	0.337863	0.458308	0.480544	0.507103	0.425571	0.398394	0.331686	0.285361	0.386041	0.352687	0.44719	0.360716	0.351452	0.562693	0.402718	0.384188	0.425571	0.361334	0.413218	0.329216	0.418777	0.37554	0.394688	0.432366	0.379864	0.334775	0.463249	0.428042	0.370599	0.321804	0.357011	0.411365	0.479308	0.334775	0.409512	0.315627	0.367511	0.318715	0.361334	0.489191	0.505868	0.455219	0.450278	0.363805	0.281038	0.32551	0.385423	0.43916
1	101	0.433601	0.345275	0.48425	0.363805	0.356393	0.448425	0.357011	0.308833	0.414453	0.294626	0.46572	0.409512	0.359481	0.507721	0.360099	0.4126	0.407659	0.389129	0.320568	0.418777	0.400247	0.407041	0.405188	0.409512	0.372452	0.377393	0.453366	0.46572	0.370599	0.394688	0.43113	0.557134	0.397159	0.326745	0.355158	0.434836	0.34651	0.390982	0.336628	0.332922	0.342187	0.45769	0.491662	0.518839	0.349599	0.342804	0.403953	0.371834
1	102	0.374923	0.320568	0.345893	0.377393	0.414453	0.332922	0.321186	0.332304	0.342187	0.365658	0.371217	0.392217	0.297097	0.331069	0.370599	0.381717	0.360099	0.329833	0.355775	0.298332	0.470661	0.313774	0.411365	0.299568	0.320568	0.307597	0.385423	0.368746	0.442866	0.34404	0.359481	0.35454	0.414453	0.353305	0.314392	0.43916	0.261272	0.316862	0.377393	0.422483	0.387276	0.347128	0.348981	0.432366	0.277332	0.278567	0.367511	0.357011
1	103	0.355158	0.339098	0.37307	0.386658	0.377393	0.322421	0.328598	0.311303	0.344657	0.369981	0.397776	0.319951	0.442248	0.327363	0.336628	0.388511	0.387894	0.433601	0.379864	0.400865	0.408277	0.441013	0.319333	0.421248	0.455837	0.310068	0.392835	0.352069	0.415689	0.308833	0.366893	0.377393	0.385423	0.497838	0.319951	0.333539	0.386658	0.407659	0.286597	0.292156	0.417542	0.350216	0.320568	0.276714	0.387894	0.460778	0.4021	0.344657
1	104	0.34404	0.292156	0.457072	0.377393	0.273008	0.437307	0.386041	0.38357	0.404571	0.485485	0.374305	0.353305	0.310686	0.43916	0.297715	0.371834	0.392835	0.414453	0.332922	0.35454	0.407041	0.319333	0.342804	0.395306	0.382335	0.398394	0.379246	0.340951	0.348981	0.395306	0.308833	0.395923	0.401482	0.338481	0.444101	0.289685	0.401482	0.301421	0.347128	0.369364	0.374305	0.3916	0.432366	0.377393	0.421248	0.358246	0.332922	0.380482
1	105	0.378629	0.303891	0.353922	0.428042	0.339098	0.303274	0.386658	0.388511	0.367511	0.392217	0.329833	0.319333	0.410747	0.360099	0.405188	0.334775	0.475602	0.424954	0.321186	0.342804	0.333539	0.497221	0.415071	0.373687	0.351452	0.380482	0.438542	0.334157	0.405188	0.343422	0.363805	0.368128	0.337863	0.294009	0.562693	0.327363	0.429895	0.29895	0.355158	0.336628	0.339716	0.386041	0.408277	0.370599	0.353305	0.486103	0.42063	0.316862
1	106	0.310068	0.316862	0.355158	0.390982	0.427424	0.351452	0.385423	0.357628	0.324892	0.372452	0.348981	0.256331	0.361952	0.321804	0.390364	0.322421	0.460161	0.294626	0.420012	0.406424	0.353305	0.300803	0.337863	0.384805	0.35454	0.278567	0.331069	0.282273	0.373687	0.318098	0.292156	0.303891	0.492897	0.204447	0.38357	0.427424	0.319333	0.301421	0.366893	0.376776	0.374923	0.320568	0.37554	0.347746	0.264361	0.291538	0.361952	0.283508
1	107	0.222359	0.372452	0.338481	0.396541	0.382952	0.262508	0.46572	0.358246	0.355158	0.35454	0.332304	0.290303	0.321186	0.29092	0.42063	0.32551	0.390364	0.321186	0.295244	0.369981	0.296479	0.255713	0.329833	0.400865	0.26189	0.340334	0.361334	0.342804	0.397159	0.263125	0.321804	0.297097	0.273008	0.268067	0.37554	0.389747	0.305127	0.318098	0.352687	0.302038	0.338481	0.363805	0.342804	0.414453	0.433601	0.355775	0.345275	0.308833
1	108	0.363805	0.381717	0.352687	0.378011	0.378011	0.352687	0.422483	0.307597	0.387276	0.283508	0.43916	0.407659	0.337863	0.394688	0.365658	0.339716	0.393453	0.315627	0.318098	0.393453	0.399629	0.384805	0.437307	0.436689	0.431748	0.341569	0.463249	0.415071	0.416924	0.352069	0.460778	0.416306	0.295862	0.321804	0.342804	0.427424	0.320568	0.293391	0.30698	0.358246	0.273008	0.35454	0.415071	0.436689	0.315627	0.331686	0.366893	0.307597
1	109	0.437307	0.349599	0.369981	0.303891	0.399012	0.418777	0.378629	0.261272	0.302038	0.422483	0.30698	0.398394	0.378629	0.368128	0.399012	0.399629	0.386041	0.340334	0.362569	0.296479	0.338481	0.324274	0.411365	0.308833	0.408277	0.393453	0.465102	0.424954	0.338481	0.333539	0.341569	0.305127	0.440395	0.278567	0.370599	0.350216	0.338481	0.301421	0.315627	0.38357	0.418159	0.36504	0.451513	0.37554	0.289067	0.326745	0.454602	0.361952
1	110	0.388511	0.324274	0.42063	0.321186	0.306362	0.357628	0.381099	0.298332	0.443484	0.48425	0.30698	0.368746	0.332304	0.44966	0.458925	0.394688	0.488573	0.313774	0.479308	0.467573	0.426807	0.384805	0.23286	0.468808	0.295862	0.324892	0.327363	0.248919	0.467573	0.278567	0.389129	0.399012	0.448425	0.362569	0.371834	0.318715	0.386658	0.37307	0.399629	0.363805	0.395306	0.373687	0.382952	0.411365	0.360716	0.337245	0.418777	0.273626
1	111	0.388511	0.344657	0.458308	0.617048	0.337245	0.376776	0.368746	0.421865	0.307597	0.408277	0.371217	0.259419	0.326127	0.492279	0.423101	0.407041	0.447807	0.447807	0.289067	0.421248	0.413218	0.371834	0.405188	0.419395	0.43113	0.417542	0.449043	0.332922	0.410747	0.473749	0.373687	0.437307	0.394688	0.394688	0.315627	0.44966	0.447807	0.3916	0.388511	0.361334	0.326745	0.479926	0.424336	0.424336	0.343422	0.462631	0.382335	0.407659
1	112	0.473132	0.408894	0.427424	0.353305	0.32798	0.379246	0.287832	0.260037	0.491662	0.399012	0.347128	0.263743	0.364422	0.396541	0.401482	0.378011	0.337245	0.339098	0.436072	0.353305	0.379864	0.407659	0.371217	0.369981	0.415689	0.407659	0.384188	0.330451	0.435454	0.353922	0.469426	0.377393	0.411983	0.424954	0.30945	0.340951	0.37554	0.385423	0.44719	0.438542	0.397159	0.384188	0.395306	0.42866	0.367511	0.397776	0.410747	0.432366
1	113	0.322421	0.382335	0.376776	0.389129	0.416924	0.351452	0.359481	0.399012	0.335392	0.327363	0.49475	0.311921	0.384805	0.384805	0.352687	0.310068	0.284126	0.474985	0.275479	0.330451	0.39407	0.380482	0.403953	0.350216	0.361952	0.326745	0.387276	0.497838	0.328598	0.414453	0.321804	0.393453	0.297715	0.384188	0.281038	0.270537	0.3916	0.360716	0.316862	0.500926	0.333539	0.474985	0.458925	0.438542	0.395306	0.36504	0.299568	0.483632
1	114	0.292773	0.44966	0.421248	0.295862	0.428042	0.462631	0.359481	0.27239	0.411365	0.268067	0.44719	0.397159	0.446572	0.464484	0.363805	0.388511	0.395306	0.339098	0.401482	0.508956	0.497221	0.43916	0.26189	0.471279	0.397159	0.324274	0.319333	0.382335	0.352069	0.287214	0.316862	0.395923	0.395306	0.319333	0.416306	0.28845	0.271773	0.348363	0.312539	0.416306	0.403335	0.400247	0.435454	0.394688	0.321186	0.352687	0.342804	0.319951
1	115	0.499691	0.358863	0.470661	0.371834	0.362569	0.501544	0.404571	0.296479	0.339716	0.465102	0.28042	0.315009	0.30698	0.518839	0.399629	0.411983	0.4126	0.436072	0.631254	0.369364	0.453366	0.392217	0.300803	0.524398	0.448425	0.476838	0.441631	0.306362	0.363187	0.34651	0.408277	0.44719	0.35454	0.4126	0.326745	0.408894	0.405188	0.418777	0.462631	0.311921	0.413836	0.332922	0.379246	0.426189	0.450896	0.350216	0.494132	0.378629
1	116	0.338481	0.33601	0.26992	0.411983	0.345275	0.343422	0.283508	0.315627	0.373687	0.32798	0.481161	0.331069	0.395923	0.384188	0.308833	0.319333	0.257566	0.402718	0.289685	0.260037	0.441013	0.368128	0.436072	0.326745	0.43113	0.401482	0.376776	0.51328	0.337245	0.361334	0.331069	0.589253	0.310686	0.455219	0.310068	0.324274	0.41013	0.421248	0.339098	0.462631	0.382952	0.460778	0.349599	0.353922	0.39407	0.344657	0.345275	0.498456
1	117	0.385423	0.361334	0.44719	0.426189	0.390364	0.390364	0.385423	0.342804	0.277332	0.318715	0.302038	0.368128	0.321186	0.41013	0.485485	0.422483	0.402718	0.328598	0.278567	0.349599	0.403953	0.371217	0.406424	0.45769	0.374305	0.377393	0.459543	0.30945	0.397776	0.352687	0.509574	0.454602	0.322421	0.289067	0.371834	0.447807	0.341569	0.426189	0.348981	0.304509	0.323039	0.411365	0.430513	0.550957	0.341569	0.431748	0.399629	0.392835
1	118	0.454602	0.358246	0.314392	0.357628	0.389747	0.438542	0.337245	0.359481	0.326127	0.428042	0.369364	0.326745	0.334157	0.408894	0.460161	0.497221	0.328598	0.481161	0.359481	0.388511	0.493515	0.377393	0.357628	0.483014	0.374923	0.3916	0.409512	0.420012	0.4126	0.406424	0.424954	0.435454	0.390982	0.489809	0.303274	0.363805	0.394688	0.311303	0.303891	0.345275	0.423101	0.340334	0.369364	0.364422	0.48672	0.462631	0.455837	0.560222
1	119	0.394688	0.397159	0.397159	0.351452	0.34404	0.390982	0.537986	0.336628	0.368128	0.381099	0.345275	0.394688	0.31748	0.368128	0.411983	0.411365	0.502779	0.38357	0.366275	0.356393	0.405188	0.381099	0.292773	0.451513	0.327363	0.313774	0.318098	0.368128	0.382335	0.285979	0.348363	0.37554	0.443484	0.232242	0.350834	0.358246	0.30945	0.393453	0.340334	0.34404	0.510809	0.411365	0.403335	0.480544	0.356393	0.376776	0.395923	0.302038
1	120	0.478073	0.482397	0.44719	0.455837	0.364422	0.405806	0.353305	0.361952	0.357628	0.606547	0.483014	0.312539	0.409512	0.453984	0.371834	0.481161	0.458308	0.444101	0.440395	0.322421	0.386041	0.481161	0.425571	0.440395	0.333539	0.416924	0.595429	0.399629	0.464484	0.381099	0.426807	0.450278	0.479926	0.428042	0.315627	0.445954	0.379246	0.352069	0.352069	0.50525	0.444719	0.491662	0.538604	0.360099	0.408894	0.421865	0.44719	0.420012
1	121	0.340951	0.371217	0.358863	0.408277	0.389129	0.35454	0.371217	0.298332	0.321804	0.464484	0.37307	0.425571	0.235948	0.396541	0.472514	0.386041	0.373687	0.376776	0.374305	0.315009	0.379246	0.3916	0.315009	0.426189	0.292773	0.295862	0.273626	0.396541	0.335392	0.29895	0.334157	0.345275	0.260655	0.433601	0.369364	0.331686	0.299568	0.508956	0.274243	0.37554	0.303891	0.350834	0.427424	0.400247	0.479926	0.340951	0.353922	0.318715
1	122	0.341569	0.423101	0.358246	0.385423	0.34651	0.342804	0.331069	0.286597	0.324892	0.499074	0.372452	0.387276	0.366275	0.28042	0.371834	0.387276	0.424954	0.334157	0.32551	0.353305	0.368746	0.331686	0.300803	0.425571	0.313774	0.315009	0.392217	0.371217	0.459543	0.289067	0.408277	0.274243	0.360716	0.408894	0.425571	0.384805	0.316245	0.395923	0.349599	0.353305	0.337863	0.404571	0.401482	0.402718	0.400247	0.339716	0.380482	0.255713
1	123	0.373687	0.386041	0.266831	0.348981	0.474985	0.334775	0.283508	0.34651	0.259419	0.378629	0.374305	0.501544	0.326745	0.320568	0.38357	0.397776	0.297715	0.353305	0.409512	0.18777	0.337863	0.413218	0.448425	0.331686	0.315009	0.32551	0.367511	0.457072	0.380482	0.356393	0.339098	0.350834	0.379246	0.444101	0.414453	0.428042	0.29092	0.416924	0.362569	0.400247	0.328598	0.322421	0.308215	0.308833	0.367511	0.386041	0.356393	0.340951
1	124	0.394688	0.315627	0.318098	0.369981	0.274861	0.37554	0.334775	0.369364	0.385423	0.358246	0.348363	0.339098	0.326127	0.432366	0.381099	0.371217	0.471279	0.554046	0.373687	0.398394	0.416306	0.444719	0.423101	0.353922	0.414453	0.348981	0.372452	0.368128	0.32798	0.414453	0.264978	0.34651	0.216183	0.432983	0.380482	0.284126	0.355158	0.324274	0.395306	0.301421	0.31748	0.386658	0.369981	0.306362	0.434836	0.457072	0.376158	0.347746
1	125	0.342187	0.397159	0.366893	0.458308	0.297715	0.51328	0.458925	0.362569	0.336628	0.351452	0.437307	0.312539	0.366893	0.396541	0.423101	0.419395	0.446572	0.484867	0.264978	0.345275	0.378629	0.4021	0.458308	0.478691	0.407041	0.352687	0.393453	0.503397	0.373687	0.441013	0.376158	0.417542	0.323657	0.292156	0.521309	0.35454	0.479926	0.331069	0.366893	0.407659	0.369981	0.424954	0.545398	0.341569	0.359481	0.405806	0.345893	0.353922
1	126	0.31748	0.248301	0.322421	0.389129	0.373687	0.340334	0.34404	0.420012	0.357011	0.389747	0.358246	0.345275	0.301421	0.368746	0.293391	0.361952	0.233477	0.435454	0.318715	0.281655	0.355775	0.295862	0.315627	0.425571	0.241507	0.357011	0.263125	0.390982	0.360716	0.336628	0.411365	0.299568	0.331069	0.418777	0.437307	0.301421	0.445337	0.345893	0.305744	0.321804	0.338481	0.334775	0.378011	0.361334	0.403335	0.366893	0.290303	0.297097
1	127	0.353922	0.368746	0.359481	0.308833	0.492279	0.398394	0.476838	0.350216	0.381717	0.426807	0.302038	0.358863	0.443484	0.453366	0.443484	0.504632	0.389129	0.460161	0.42063	0.453366	0.474985	0.390364	0.386041	0.492897	0.368746	0.395923	0.413836	0.339716	0.403335	0.344657	0.295862	0.33601	0.381717	0.382952	0.358863	0.381717	0.295244	0.405806	0.28845	0.368128	0.353305	0.323039	0.331686	0.35454	0.37554	0.53181	0.342187	0.335392
1	128	0.368128	0.356393	0.445337	0.42866	0.41013	0.411983	0.358246	0.295244	0.395306	0.489191	0.516986	0.428042	0.424954	0.509574	0.440395	0.311303	0.386658	0.431748	0.278567	0.27239	0.330451	0.386041	0.413836	0.386658	0.348981	0.401482	0.521309	0.433601	0.417542	0.348363	0.475602	0.495368	0.316862	0.389129	0.432366	0.461396	0.353922	0.345893	0.335392	0.500926	0.398394	0.539222	0.437307	0.576899	0.453366	0.347128	0.320568	0.470043
1	129	0.334157	0.370599	0.460161	0.335392	0.528104	0.37307	0.311921	0.332922	0.343422	0.294009	0.441013	0.406424	0.511427	0.376158	0.380482	0.463249	0.381717	0.421248	0.358863	0.402718	0.365658	0.4021	0.382952	0.407659	0.355775	0.352069	0.421248	0.403335	0.326745	0.338481	0.315627	0.39407	0.329216	0.308833	0.445337	0.41013	0.408277	0.418777	0.382952	0.350216	0.297715	0.37307	0.423101	0.395923	0.308215	0.442866	0.384188	0.355158
1	130	0.292773	0.352069	0.278567	0.430513	0.373687	0.30698	0.340334	0.295862	0.365658	0.281655	0.376776	0.463867	0.313156	0.368746	0.390982	0.264978	0.327363	0.320568	0.260037	0.299568	0.442248	0.422483	0.376158	0.359481	0.345893	0.302038	0.389129	0.405806	0.415689	0.358863	0.416306	0.467573	0.292773	0.374923	0.314392	0.310068	0.298332	0.399629	0.398394	0.337863	0.306362	0.436072	0.336628	0.434836	0.366275	0.441013	0.326745	0.302656
1	131	0.471279	0.382952	0.466337	0.358246	0.326745	0.460778	0.333539	0.284126	0.310068	0.474985	0.340951	0.345275	0.30945	0.400865	0.409512	0.352687	0.337863	0.300185	0.343422	0.258184	0.263743	0.380482	0.371834	0.360716	0.386658	0.315627	0.378011	0.373687	0.379864	0.281038	0.37554	0.399629	0.360716	0.396541	0.390364	0.355775	0.413836	0.458925	0.357011	0.425571	0.361334	0.37307	0.364422	0.400247	0.408277	0.382952	0.379864	0.364422
1	132	0.380482	0.360099	0.378629	0.379864	0.351452	0.415071	0.407659	0.334157	0.329216	0.439778	0.395923	0.378629	0.349599	0.47622	0.408277	0.439778	0.392835	0.353922	0.300185	0.371217	0.468808	0.259419	0.409512	0.43916	0.363805	0.490426	0.4021	0.426807	0.438542	0.399012	0.453984	0.507103	0.458925	0.378629	0.268684	0.57134	0.343422	0.29895	0.347128	0.436689	0.355158	0.457072	0.429277	0.467573	0.478691	0.403335	0.395306	0.507103
1	133	0.428042	0.405806	0.393453	0.376158	0.439778	0.431748	0.295244	0.359481	0.32551	0.4021	0.403953	0.397776	0.427424	0.3916	0.315009	0.426807	0.361334	0.445954	0.466955	0.418159	0.47622	0.374305	0.449043	0.452131	0.451513	0.46819	0.415689	0.345893	0.359481	0.431748	0.33601	0.398394	0.433601	0.411365	0.426189	0.430513	0.313156	0.481161	0.364422	0.345893	0.311921	0.422483	0.439778	0.323657	0.372452	0.462631	0.443484	0.433601
1	134	0.274861	0.540457	0.357628	0.56887	0.43916	0.303274	0.327363	0.379864	0.348981	0.392217	0.452749	0.32798	0.400247	0.433601	0.487338	0.339716	0.414453	0.331069	0.268067	0.368128	0.334157	0.421865	0.442866	0.453366	0.331069	0.378011	0.456455	0.415071	0.315009	0.360099	0.385423	0.409512	0.337863	0.385423	0.441013	0.321804	0.34404	0.415689	0.318098	0.467573	0.358863	0.455219	0.434219	0.402718	0.434219	0.38357	0.3916	0.376776
1	135	0.349599	0.419395	0.526868	0.395923	0.418159	0.476838	0.348981	0.284126	0.363187	0.401482	0.355775	0.416924	0.331686	0.51328	0.498456	0.398394	0.429277	0.418777	0.411983	0.380482	0.453366	0.55034	0.392217	0.494132	0.460161	0.270537	0.374305	0.373687	0.336628	0.318715	0.330451	0.467573	0.366893	0.340334	0.394688	0.340334	0.4021	0.389747	0.369981	0.42063	0.376776	0.310068	0.434836	0.470661	0.302656	0.405806	0.378011	0.337245
1	136	0.398394	0.337863	0.524398	0.362569	0.340334	0.423718	0.362569	0.34651	0.411983	0.371217	0.37307	0.35454	0.347746	0.463249	0.405806	0.363187	0.434219	0.368128	0.419395	0.533663	0.395306	0.384188	0.262508	0.519456	0.392835	0.331069	0.314392	0.256331	0.379246	0.37554	0.394688	0.360099	0.318098	0.329833	0.370599	0.336628	0.409512	0.339716	0.367511	0.290303	0.330451	0.374923	0.450896	0.374923	0.337245	0.401482	0.388511	0.319333
1	137	0.378011	0.328598	0.448425	0.429277	0.366893	0.37554	0.382335	0.407041	0.453366	0.426189	0.434219	0.358863	0.356393	0.416924	0.415689	0.290303	0.476838	0.418777	0.378011	0.448425	0.352069	0.448425	0.390982	0.397159	0.406424	0.33601	0.393453	0.285979	0.337245	0.331686	0.312539	0.41013	0.337245	0.315627	0.389129	0.4021	0.395923	0.380482	0.4126	0.405806	0.302038	0.389747	0.472514	0.408277	0.352687	0.301421	0.413836	0.339098
1	138	0.382952	0.397159	0.443484	0.385423	0.386041	0.397159	0.36504	0.341569	0.41013	0.37554	0.362569	0.311303	0.294626	0.466955	0.42063	0.381717	0.321186	0.448425	0.356393	0.430513	0.447807	0.360716	0.41013	0.374305	0.489809	0.322421	0.436072	0.443484	0.419395	0.344657	0.369981	0.447807	0.355775	0.43113	0.293391	0.333539	0.35454	0.362569	0.324274	0.400865	0.434836	0.527486	0.382952	0.44719	0.443484	0.44719	0.398394	0.528721
1	139	0.396541	0.411983	0.443484	0.48672	0.35454	0.461396	0.34404	0.387276	0.360716	0.419395	0.462631	0.377393	0.34404	0.418159	0.43916	0.343422	0.385423	0.452749	0.339098	0.44719	0.363805	0.477455	0.329833	0.49475	0.400865	0.301421	0.404571	0.387894	0.376776	0.367511	0.338481	0.46572	0.334157	0.348981	0.422483	0.398394	0.418777	0.435454	0.403953	0.389747	0.353305	0.421865	0.42866	0.458308	0.345893	0.389747	0.415689	0.38357
1	140	0.387276	0.43113	0.461396	0.341569	0.458925	0.462014	0.445337	0.264978	0.330451	0.339716	0.305127	0.337863	0.444101	0.409512	0.456455	0.523162	0.474985	0.403953	0.474985	0.419395	0.562075	0.403335	0.399629	0.46819	0.371834	0.366275	0.411983	0.355158	0.425571	0.334775	0.396541	0.387894	0.474985	0.297715	0.357628	0.403953	0.395923	0.331686	0.387276	0.491044	0.463867	0.389747	0.47622	0.348363	0.329216	0.410747	0.387276	0.303274
1	141	0.370599	0.299568	0.432366	0.423718	0.361952	0.326127	0.29895	0.423101	0.382952	0.441631	0.42866	0.336628	0.410747	0.452131	0.374305	0.282891	0.413836	0.426807	0.421865	0.378011	0.397776	0.445337	0.289067	0.508338	0.419395	0.46572	0.37307	0.252625	0.360716	0.343422	0.314392	0.458308	0.452131	0.426807	0.404571	0.389129	0.350834	0.324274	0.386658	0.315627	0.281038	0.406424	0.411983	0.362569	0.492279	0.45769	0.380482	0.386041
1	142	0.402718	0.408277	0.415689	0.356393	0.343422	0.3916	0.374305	0.380482	0.366275	0.41013	0.353305	0.324892	0.329833	0.44966	0.432366	0.350216	0.38357	0.378629	0.389129	0.366275	0.362569	0.496603	0.287214	0.402718	0.341569	0.369981	0.382335	0.305744	0.37307	0.335392	0.453984	0.471279	0.371217	0.341569	0.35454	0.357628	0.384188	0.294009	0.359481	0.274243	0.310686	0.410747	0.42866	0.528104	0.392217	0.405806	0.492897	0.319333
1	143	0.264361	0.360099	0.394688	0.473132	0.426807	0.287832	0.448425	0.323039	0.441013	0.478073	0.35454	0.357011	0.321186	0.353305	0.405188	0.396541	0.409512	0.359481	0.418777	0.32551	0.437925	0.387894	0.364422	0.421865	0.366893	0.324892	0.450278	0.310686	0.507103	0.319951	0.395923	0.266214	0.456455	0.331069	0.393453	0.319333	0.397776	0.313156	0.359481	0.444719	0.378629	0.36504	0.347746	0.316862	0.336628	0.360099	0.333539	0.314392
1	144	0.586164	0.366893	0.289067	0.296479	0.377393	0.407659	0.318715	0.402718	0.268684	0.392217	0.345275	0.319333	0.365658	0.423718	0.426189	0.389129	0.316245	0.349599	0.53181	0.402718	0.447807	0.495368	0.364422	0.415689	0.302038	0.496603	0.366893	0.367511	0.350216	0.371834	0.327363	0.308215	0.500309	0.345275	0.340951	0.313156	0.294009	0.316245	0.418777	0.431748	0.376776	0.360099	0.434836	0.34404	0.442248	0.427424	0.58987	0.441631
1	145	0.369981	0.43113	0.432366	0.370599	0.337245	0.438542	0.329216	0.358246	0.355158	0.42063	0.399012	0.413218	0.392217	0.516368	0.365658	0.344657	0.451513	0.436689	0.361334	0.363805	0.462631	0.373687	0.384805	0.425571	0.408894	0.497838	0.403953	0.458308	0.381099	0.382335	0.308215	0.423718	0.388511	0.348363	0.371834	0.345275	0.336628	0.416306	0.357628	0.369981	0.306362	0.42063	0.403335	0.444101	0.32798	0.400865	0.379246	0.376776
1	146	0.381717	0.380482	0.44719	0.359481	0.477455	0.450278	0.4126	0.242742	0.441013	0.399012	0.424954	0.359481	0.439778	0.416306	0.458308	0.402718	0.411365	0.417542	0.428042	0.339098	0.415689	0.402718	0.395923	0.425571	0.381717	0.295244	0.461396	0.414453	0.4126	0.339716	0.430513	0.381099	0.340951	0.362569	0.380482	0.371834	0.477455	0.345275	0.363805	0.585547	0.415071	0.372452	0.390364	0.454602	0.300185	0.333539	0.437925	0.407659
1	147	0.304509	0.228536	0.284744	0.332922	0.33601	0.315009	0.310068	0.331069	0.4126	0.358863	0.437925	0.530574	0.33601	0.370599	0.332304	0.348981	0.295244	0.443484	0.313774	0.306362	0.405806	0.387276	0.331069	0.36504	0.360099	0.345275	0.355775	0.313156	0.42866	0.4126	0.470661	0.416924	0.324274	0.368128	0.319333	0.389747	0.292773	0.363187	0.25139	0.238419	0.279185	0.399629	0.284744	0.411983	0.368128	0.418159	0.340951	0.331069
1	148	0.436072	0.399012	0.295862	0.369364	0.37307	0.368746	0.37554	0.283508	0.217418	0.342187	0.331069	0.389747	0.340334	0.400865	0.415689	0.37554	0.417542	0.389747	0.419395	0.32798	0.396541	0.399012	0.398394	0.350834	0.275479	0.405188	0.429895	0.322421	0.326745	0.363805	0.35454	0.407041	0.348363	0.326127	0.301421	0.42063	0.363187	0.54231	0.485485	0.381099	0.32798	0.379246	0.384805	0.380482	0.402718	0.303891	0.419395	0.36504
1	149	0.386658	0.331686	0.363187	0.410747	0.374923	0.408277	0.331686	0.233477	0.410747	0.421248	0.340334	0.304509	0.30945	0.414453	0.479926	0.388511	0.379864	0.430513	0.37554	0.384188	0.416924	0.400247	0.415071	0.443484	0.410747	0.379864	0.399012	0.333539	0.42063	0.341569	0.392217	0.436072	0.394688	0.430513	0.340334	0.311921	0.360716	0.557752	0.381099	0.390982	0.361334	0.4126	0.324274	0.430513	0.381099	0.362569	0.418777	0.371834
1	150	0.460778	0.399012	0.364422	0.365658	0.377393	0.415689	0.407041	0.334775	0.42063	0.424336	0.403335	0.287832	0.397159	0.4126	0.274861	0.473132	0.335392	0.46819	0.339716	0.361952	0.371217	0.352687	0.454602	0.364422	0.437925	0.374923	0.454602	0.446572	0.455837	0.410747	0.429895	0.439778	0.425571	0.427424	0.300185	0.452131	0.378629	0.305744	0.352687	0.366893	0.407659	0.428042	0.424336	0.441631	0.419395	0.455219	0.474367	0.372452
1	151	0.24336	0.304509	0.336628	0.340951	0.292156	0.32798	0.322421	0.452749	0.337245	0.37307	0.486103	0.301421	0.343422	0.340951	0.267449	0.3916	0.324274	0.437307	0.150093	0.468808	0.380482	0.340951	0.315627	0.308833	0.376776	0.226683	0.326127	0.381099	0.28042	0.458925	0.339716	0.308833	0.228536	0.413218	0.315627	0.284744	0.329216	0.336628	0.237183	0.335392	0.337245	0.382335	0.299568	0.343422	0.279802	0.431748	0.334157	0.322421
1	152	0.407041	0.289067	0.478073	0.460778	0.368746	0.389747	0.337863	0.243978	0.356393	0.358246	0.315627	0.359481	0.376158	0.374923	0.340334	0.283508	0.370599	0.380482	0.390982	0.397776	0.329216	0.333539	0.339098	0.474367	0.396541	0.324892	0.409512	0.271155	0.516368	0.345275	0.507721	0.452749	0.386658	0.421865	0.500309	0.450896	0.476838	0.466337	0.376776	0.315627	0.338481	0.484867	0.373687	0.43916	0.373687	0.434836	0.342804	0.424336
1	153	0.293391	0.376158	0.4126	0.410747	0.387894	0.386658	0.341569	0.326127	0.342804	0.371217	0.462631	0.437307	0.283508	0.460161	0.380482	0.397776	0.386041	0.406424	0.347128	0.294009	0.387894	0.384805	0.398394	0.423101	0.397776	0.279185	0.358246	0.425571	0.358246	0.347746	0.371834	0.440395	0.384188	0.395923	0.377393	0.37307	0.305744	0.376158	0.289067	0.378011	0.392217	0.411365	0.372452	0.465102	0.39407	0.397159	0.361334	0.384805
1	154	0.37307	0.312539	0.25139	0.34651	0.329216	0.395306	0.398394	0.37307	0.350216	0.360716	0.355158	0.363805	0.273008	0.374923	0.267449	0.415071	0.368128	0.29895	0.338481	0.285979	0.363805	0.331069	0.282273	0.365658	0.403953	0.369364	0.308215	0.376776	0.350834	0.426189	0.400865	0.308215	0.385423	0.390364	0.315627	0.332922	0.234713	0.308215	0.306362	0.308215	0.371217	0.389129	0.332304	0.227301	0.376158	0.42063	0.3916	0.382335
1	155	0.390364	0.277332	0.407659	0.316862	0.392835	0.282273	0.399012	0.395923	0.431748	0.441631	0.297715	0.308215	0.337245	0.37307	0.489809	0.335392	0.404571	0.359481	0.360716	0.388511	0.406424	0.374923	0.367511	0.358863	0.308215	0.363805	0.444719	0.264978	0.461396	0.268067	0.430513	0.278567	0.337245	0.300803	0.404571	0.387276	0.338481	0.306362	0.389747	0.352687	0.334157	0.350834	0.421865	0.441013	0.326745	0.342187	0.4021	0.279802
1	156	0.403335	0.355775	0.355775	0.369364	0.360099	0.29895	0.331069	0.32551	0.454602	0.319951	0.416306	0.416306	0.351452	0.361334	0.4126	0.370599	0.334775	0.435454	0.323657	0.297715	0.517603	0.411365	0.38357	0.32798	0.424954	0.315009	0.386041	0.439778	0.387894	0.334157	0.469426	0.369364	0.240889	0.42063	0.35454	0.342804	0.411365	0.342804	0.349599	0.33601	0.350834	0.396541	0.396541	0.397159	0.363187	0.410747	0.34404	0.424336
1	157	0.62446	0.273626	0.334775	0.262508	0.426807	0.445954	0.326745	0.323039	0.328598	0.421865	0.342804	0.371834	0.368128	0.445337	0.372452	0.414453	0.360716	0.373687	0.545398	0.334775	0.441013	0.46572	0.378629	0.388511	0.303274	0.515133	0.407659	0.314392	0.415071	0.352687	0.334775	0.335392	0.602224	0.399629	0.452749	0.403335	0.268067	0.311921	0.362569	0.497221	0.432983	0.324892	0.387894	0.332922	0.37554	0.392835	0.53428	0.411365
1	158	0.370599	0.401482	0.408277	0.343422	0.398394	0.413218	0.350216	0.273008	0.440395	0.371217	0.395923	0.291538	0.376158	0.429895	0.334157	0.421865	0.373687	0.498456	0.374305	0.381099	0.358246	0.370599	0.420012	0.378629	0.358246	0.321804	0.422483	0.388511	0.323039	0.328598	0.26992	0.401482	0.300185	0.445954	0.30945	0.337245	0.337245	0.376776	0.415071	0.400865	0.478073	0.37554	0.447807	0.361952	0.36504	0.385423	0.342187	0.413836
1	159	0.471896	0.321186	0.300803	0.297097	0.390364	0.415689	0.302656	0.368128	0.379246	0.384188	0.287214	0.402718	0.270537	0.387894	0.428042	0.397159	0.353922	0.444719	0.485485	0.410747	0.363187	0.341569	0.351452	0.403953	0.337245	0.363805	0.37554	0.371217	0.334775	0.385423	0.319951	0.327363	0.395923	0.408894	0.303274	0.434219	0.329216	0.373687	0.349599	0.399012	0.444719	0.370599	0.334157	0.287832	0.489809	0.303891	0.42866	0.348363
1	160	0.366275	0.311303	0.385423	0.466955	0.36504	0.353305	0.41013	0.426807	0.326745	0.318098	0.370599	0.277332	0.41013	0.429895	0.355158	0.339098	0.429277	0.379864	0.255096	0.385423	0.374923	0.463867	0.353305	0.450278	0.331686	0.432366	0.433601	0.355158	0.386658	0.432983	0.411365	0.431748	0.337863	0.234095	0.318098	0.453366	0.492897	0.264978	0.324274	0.378629	0.307597	0.331686	0.434219	0.426807	0.286597	0.445337	0.356393	0.352687
1	161	0.397159	0.312539	0.287832	0.326127	0.428042	0.49475	0.323039	0.336628	0.413218	0.376158	0.369364	0.341569	0.374923	0.379864	0.387894	0.495368	0.356393	0.461396	0.440395	0.450896	0.489809	0.316245	0.421865	0.434219	0.350834	0.378011	0.401482	0.35454	0.534898	0.481779	0.389747	0.463249	0.483632	0.363187	0.385423	0.424336	0.310686	0.395923	0.390982	0.363187	0.46819	0.407041	0.367511	0.297715	0.331686	0.413836	0.393453	0.400865
1	162	0.363805	0.36504	0.411365	0.358246	0.401482	0.485485	0.350216	0.289685	0.401482	0.347128	0.321186	0.303891	0.399012	0.45769	0.320568	0.398394	0.371217	0.329216	0.41013	0.450896	0.484867	0.289067	0.397776	0.469426	0.445337	0.33601	0.311303	0.366275	0.431748	0.315009	0.345893	0.392835	0.438542	0.345275	0.413218	0.340951	0.319951	0.305127	0.363805	0.335392	0.405806	0.42063	0.28845	0.329216	0.313156	0.450278	0.329833	0.324892
1	163	0.352069	0.348363	0.481779	0.411365	0.344657	0.315009	0.366893	0.342187	0.429277	0.332922	0.415071	0.290303	0.442248	0.423101	0.353305	0.358863	0.347128	0.289685	0.310068	0.432366	0.41013	0.338481	0.42063	0.401482	0.419395	0.477455	0.38357	0.319951	0.418159	0.331686	0.414453	0.459543	0.37554	0.279185	0.382335	0.379246	0.338481	0.279802	0.323657	0.399012	0.327363	0.41013	0.458308	0.372452	0.368746	0.355158	0.357628	0.385423
1	164	0.305127	0.404571	0.285361	0.34651	0.378011	0.368746	0.316862	0.215565	0.287214	0.264361	0.421865	0.396541	0.337863	0.380482	0.580605	0.364422	0.356393	0.363187	0.324892	0.335392	0.328598	0.345275	0.447807	0.353922	0.341569	0.250154	0.408277	0.348363	0.445954	0.315627	0.416924	0.33601	0.379864	0.241507	0.343422	0.37307	0.334775	0.39407	0.4021	0.500309	0.46819	0.501544	0.386041	0.377393	0.30945	0.277332	0.334157	0.37554
1	165	0.306362	0.336628	0.4126	0.386041	0.332304	0.395923	0.369364	0.32551	0.39407	0.39407	0.492279	0.404571	0.295862	0.323039	0.323039	0.463249	0.407041	0.441631	0.302656	0.350834	0.323039	0.340334	0.34651	0.401482	0.330451	0.265596	0.334775	0.399629	0.344657	0.429277	0.361952	0.332922	0.36504	0.381099	0.331069	0.285361	0.384805	0.328598	0.286597	0.316245	0.384805	0.393453	0.42866	0.311921	0.392217	0.366275	0.335392	0.281655
1	166	0.363187	0.403953	0.363187	0.441013	0.324274	0.328598	0.270537	0.300185	0.365658	0.319333	0.363805	0.337863	0.403953	0.321186	0.339098	0.340951	0.292773	0.378629	0.240889	0.291538	0.360099	0.38357	0.554046	0.311303	0.358246	0.316862	0.28042	0.520692	0.435454	0.353922	0.33601	0.424954	0.3916	0.344657	0.363805	0.409512	0.369364	0.384805	0.358863	0.44719	0.316245	0.402718	0.360099	0.396541	0.357628	0.424336	0.304509	0.352069
1	167	0.345893	0.308215	0.496603	0.321804	0.321804	0.408277	0.37307	0.28845	0.455837	0.377393	0.478073	0.337245	0.405188	0.525015	0.263743	0.337245	0.344657	0.289685	0.318715	0.377393	0.413218	0.368746	0.340334	0.437925	0.511427	0.382335	0.294626	0.315627	0.342804	0.303274	0.439778	0.409512	0.361952	0.355158	0.371834	0.413218	0.29895	0.402718	0.365658	0.403335	0.382952	0.445954	0.420012	0.474985	0.362569	0.427424	0.30945	0.355158
1	168	0.37307	0.439778	0.520074	0.385423	0.446572	0.426807	0.376158	0.248919	0.353305	0.417542	0.43916	0.408277	0.364422	0.403335	0.337245	0.387894	0.419395	0.421248	0.468808	0.329216	0.418777	0.351452	0.378629	0.463867	0.411983	0.352687	0.432983	0.360099	0.367511	0.409512	0.316245	0.392835	0.447807	0.431748	0.450896	0.379246	0.421865	0.427424	0.411983	0.373687	0.408894	0.393453	0.442248	0.393453	0.499074	0.403335	0.418159	0.386041
1	169	0.568252	0.344657	0.332304	0.31748	0.353922	0.357628	0.279802	0.339716	0.29092	0.332922	0.277949	0.316245	0.321804	0.329833	0.394688	0.297715	0.397159	0.368746	0.39407	0.324274	0.378629	0.423718	0.331069	0.404571	0.450896	0.413218	0.330451	0.320568	0.378629	0.362569	0.462014	0.323657	0.323657	0.297097	0.359481	0.471896	0.360716	0.347746	0.444719	0.313156	0.340334	0.342187	0.32798	0.444719	0.321186	0.411983	0.474367	0.417542
1	170	0.331686	0.379864	0.363805	0.432366	0.252007	0.434219	0.297715	0.343422	0.302038	0.44966	0.390982	0.348981	0.276096	0.37307	0.329216	0.403335	0.37554	0.480544	0.337245	0.337245	0.435454	0.339098	0.462631	0.400865	0.487956	0.268067	0.306362	0.316245	0.374305	0.42866	0.326127	0.413836	0.338481	0.378011	0.359481	0.324274	0.371834	0.395923	0.364422	0.370599	0.321186	0.532427	0.34651	0.426189	0.393453	0.371217	0.345275	0.42866
1	171	0.31748	0.34404	0.453984	0.285979	0.453984	0.381717	0.415689	0.340951	0.408277	0.347746	0.362569	0.334157	0.359481	0.349599	0.542928	0.474985	0.400865	0.362569	0.337863	0.526251	0.379864	0.297097	0.3916	0.455219	0.276096	0.282273	0.43113	0.36504	0.361334	0.321186	0.310068	0.403953	0.395923	0.234095	0.330451	0.370599	0.37554	0.28845	0.308833	0.366893	0.425571	0.328598	0.443484	0.447807	0.329833	0.364422	0.30945	0.32551
1	172	0.459543	0.364422	0.353922	0.316245	0.355775	0.444719	0.368128	0.378629	0.402718	0.407659	0.324274	0.348363	0.388511	0.520074	0.355158	0.404571	0.378011	0.492897	0.226683	0.349599	0.345893	0.547251	0.348981	0.329833	0.367511	0.44719	0.453366	0.474367	0.362569	0.410747	0.353922	0.478691	0.34404	0.326127	0.263125	0.368128	0.345893	0.353305	0.296479	0.339098	0.389747	0.373687	0.409512	0.43113	0.358863	0.468808	0.405188	0.415689
1	173	0.469426	0.460161	0.480544	0.424954	0.387894	0.386041	0.345893	0.38357	0.378011	0.433601	0.384805	0.29895	0.395923	0.376776	0.355158	0.455219	0.312539	0.399012	0.398394	0.45769	0.416306	0.342187	0.393453	0.433601	0.464484	0.319951	0.401482	0.321804	0.39407	0.316862	0.350216	0.398394	0.345275	0.462014	0.306362	0.429277	0.399629	0.426189	0.384805	0.360099	0.385423	0.452749	0.455219	0.400247	0.407659	0.413836	0.416306	0.510191
1	174	0.473132	0.304509	0.494132	0.380482	0.334157	0.418159	0.415689	0.403335	0.353922	0.397776	0.395306	0.323657	0.403953	0.50525	0.430513	0.386658	0.572576	0.336628	0.386658	0.416924	0.396541	0.372452	0.416306	0.454602	0.402718	0.42063	0.491044	0.33601	0.321186	0.415689	0.361952	0.421865	0.378011	0.316245	0.390982	0.358246	0.347746	0.340334	0.359481	0.340334	0.300803	0.425571	0.499691	0.429277	0.434219	0.3916	0.427424	0.352069
1	175	0.249537	0.264361	0.485485	0.465102	0.413218	0.324892	0.304509	0.310068	0.376158	0.360716	0.46572	0.308215	0.395923	0.34404	0.45769	0.311921	0.345893	0.368128	0.29092	0.319951	0.371834	0.313774	0.495368	0.365658	0.466337	0.250772	0.435454	0.363187	0.414453	0.416306	0.426807	0.350216	0.307597	0.337245	0.437925	0.281038	0.46819	0.4021	0.239654	0.393453	0.362569	0.456455	0.376776	0.285361	0.337245	0.382952	0.300185	0.360099
1	176	0.452131	0.371834	0.593576	0.42063	0.38357	0.510809	0.387894	0.492279	0.390364	0.411365	0.410747	0.30698	0.402718	0.466955	0.342804	0.345893	0.392835	0.363187	0.410747	0.405188	0.382952	0.334157	0.34651	0.473132	0.473132	0.321186	0.434836	0.323039	0.321804	0.303274	0.389129	0.438542	0.394688	0.399629	0.448425	0.441013	0.3916	0.307597	0.406424	0.372452	0.350216	0.435454	0.52378	0.418777	0.380482	0.413836	0.431748	0.37307
1	177	0.371217	0.32551	0.405188	0.282273	0.284126	0.422483	0.277949	0.265596	0.292773	0.310686	0.343422	0.34651	0.332304	0.358246	0.3916	0.31748	0.323657	0.372452	0.305744	0.26992	0.273626	0.355775	0.387894	0.321186	0.345893	0.355158	0.442248	0.329216	0.339716	0.338481	0.302038	0.384188	0.337245	0.297097	0.376776	0.274861	0.407041	0.423101	0.345275	0.312539	0.328598	0.338481	0.36504	0.316245	0.329216	0.308215	0.300185	0.303891
1	178	0.360716	0.483014	0.294009	0.406424	0.42866	0.366893	0.302656	0.344657	0.271155	0.32551	0.430513	0.333539	0.31748	0.350834	0.397159	0.436072	0.37554	0.429277	0.411983	0.362569	0.444101	0.385423	0.583076	0.444719	0.302656	0.334775	0.440395	0.576899	0.357628	0.428042	0.300803	0.357628	0.386658	0.422483	0.333539	0.310068	0.365658	0.369364	0.267449	0.442248	0.413218	0.364422	0.355158	0.294626	0.394688	0.395923	0.462014	0.485485
1	179	0.274861	0.515133	0.411365	0.359481	0.453366	0.421248	0.448425	0.334775	0.437307	0.30945	0.369364	0.355158	0.358863	0.418159	0.453984	0.416306	0.466955	0.427424	0.436072	0.468808	0.479308	0.410747	0.252625	0.510191	0.416924	0.357011	0.365658	0.342187	0.331686	0.277332	0.316862	0.456455	0.424336	0.224212	0.345275	0.290303	0.321804	0.316862	0.361334	0.349599	0.357628	0.397776	0.480544	0.437925	0.42866	0.278567	0.376776	0.336628
1	180	0.458308	0.390982	0.377393	0.423718	0.339098	0.343422	0.316245	0.3916	0.343422	0.460778	0.44966	0.37307	0.381717	0.477455	0.479308	0.403335	0.455837	0.403335	0.365658	0.316862	0.335392	0.441013	0.323657	0.482397	0.361952	0.340334	0.390364	0.384805	0.367511	0.33601	0.415071	0.553428	0.426807	0.438542	0.305127	0.465102	0.396541	0.355775	0.371217	0.379246	0.369981	0.426807	0.351452	0.568252	0.372452	0.406424	0.458308	0.395306
1	181	0.328598	0.369981	0.338481	0.421865	0.445337	0.398394	0.384805	0.275479	0.318098	0.31748	0.334157	0.432983	0.368128	0.361952	0.42063	0.390982	0.242742	0.327363	0.403953	0.270537	0.425571	0.386041	0.350216	0.332304	0.320568	0.284126	0.342804	0.395306	0.400865	0.220506	0.38357	0.319951	0.343422	0.313774	0.382952	0.417542	0.385423	0.342187	0.421865	0.423101	0.386041	0.371834	0.424336	0.400865	0.30698	0.379864	0.282891	0.339098
1	182	0.441013	0.254478	0.463867	0.400247	0.299568	0.482397	0.328598	0.3916	0.332922	0.450278	0.313156	0.242125	0.362569	0.415689	0.297715	0.3916	0.318715	0.464484	0.365658	0.365658	0.4021	0.363805	0.463249	0.475602	0.439778	0.424336	0.382952	0.335392	0.429277	0.498456	0.329833	0.344657	0.363187	0.416924	0.385423	0.369981	0.439778	0.308833	0.275479	0.347746	0.392217	0.326127	0.363805	0.316245	0.338481	0.516986	0.388511	0.42063
1	183	0.472514	0.287832	0.517603	0.333539	0.368746	0.448425	0.371217	0.276714	0.370599	0.422483	0.366893	0.402718	0.379864	0.555899	0.3916	0.324274	0.478073	0.405806	0.474985	0.329833	0.41013	0.436072	0.315009	0.363805	0.487956	0.52378	0.467573	0.305744	0.339716	0.363805	0.340334	0.389129	0.387894	0.337863	0.407041	0.369981	0.342804	0.361952	0.426807	0.415689	0.342187	0.418777	0.454602	0.394688	0.358246	0.393453	0.382952	0.382952
1	184	0.311303	0.368746	0.322421	0.326127	0.569487	0.344657	0.384188	0.348363	0.379864	0.305744	0.368746	0.300803	0.438542	0.376776	0.435454	0.388511	0.297715	0.322421	0.256331	0.411983	0.373687	0.319951	0.360099	0.45769	0.364422	0.359481	0.440395	0.313774	0.3916	0.302038	0.436072	0.307597	0.420012	0.318715	0.442866	0.382335	0.307597	0.363187	0.321804	0.357011	0.32551	0.381099	0.379246	0.399629	0.297097	0.432983	0.417542	0.376158
1	185	0.345893	0.282273	0.445337	0.39407	0.364422	0.438542	0.457072	0.434836	0.413836	0.385423	0.358246	0.297715	0.279802	0.396541	0.30945	0.34651	0.373687	0.441013	0.313156	0.308833	0.426189	0.247684	0.271155	0.413218	0.407659	0.330451	0.329216	0.3916	0.337863	0.378629	0.377393	0.297715	0.292156	0.358246	0.38357	0.368128	0.395923	0.289685	0.398394	0.245213	0.378629	0.34651	0.313774	0.388511	0.432983	0.433601	0.349599	0.361952
1	186	0.382335	0.239654	0.297097	0.305744	0.387894	0.378011	0.32551	0.429895	0.340334	0.467573	0.365658	0.29895	0.298332	0.304509	0.376158	0.378011	0.355158	0.360099	0.304509	0.339716	0.386041	0.318098	0.390364	0.408277	0.305744	0.282273	0.276096	0.282273	0.436689	0.397159	0.377393	0.326745	0.413218	0.308215	0.367511	0.373687	0.331069	0.332304	0.335392	0.380482	0.312539	0.360099	0.324274	0.32551	0.339098	0.333539	0.4126	0.287214
1	187	0.436072	0.378011	0.521309	0.489809	0.316862	0.532427	0.418159	0.424336	0.305744	0.424954	0.4126	0.355158	0.423101	0.527486	0.397159	0.434219	0.397776	0.468808	0.310686	0.421248	0.423718	0.452131	0.37554	0.451513	0.42866	0.357628	0.430513	0.388511	0.394688	0.343422	0.362569	0.498456	0.33601	0.337245	0.46572	0.3916	0.420012	0.386658	0.363187	0.368128	0.331686	0.458308	0.450896	0.452131	0.374305	0.436072	0.382952	0.341569
1	188	0.332304	0.432983	0.481779	0.421865	0.440395	0.415071	0.371217	0.287214	0.411983	0.415071	0.400247	0.318715	0.358863	0.367511	0.373687	0.402718	0.359481	0.386041	0.256331	0.386658	0.4126	0.420012	0.302038	0.461396	0.436689	0.334775	0.358246	0.516986	0.349599	0.323039	0.315009	0.399012	0.32551	0.413836	0.41013	0.332922	0.384188	0.387276	0.294626	0.447807	0.381717	0.416306	0.411983	0.392835	0.379246	0.455837	0.351452	0.335392
1	189	0.323657	0.318098	0.362569	0.415071	0.377393	0.369364	0.350216	0.241507	0.41013	0.414453	0.411365	0.327363	0.374923	0.376158	0.382952	0.377393	0.35454	0.32798	0.347128	0.386041	0.426189	0.358246	0.388511	0.371834	0.31748	0.364422	0.399012	0.461396	0.392217	0.310068	0.384805	0.364422	0.416924	0.305744	0.374923	0.433601	0.361952	0.33601	0.327363	0.635578	0.458925	0.425571	0.442866	0.441631	0.300803	0.340334	0.413218	0.405188
1	190	0.356393	0.408277	0.340951	0.371834	0.504632	0.455219	0.454602	0.333539	0.406424	0.402718	0.460161	0.384188	0.400865	0.417542	0.335392	0.421865	0.363187	0.473749	0.342187	0.357628	0.425571	0.395923	0.347746	0.416924	0.405188	0.411365	0.511427	0.411983	0.462631	0.396541	0.415689	0.38357	0.366893	0.382335	0.399629	0.400865	0.358863	0.395306	0.369364	0.403335	0.339716	0.422483	0.382335	0.455219	0.381717	0.425571	0.470661	0.376158
1	191	0.275479	0.289685	0.416924	0.381717	0.289067	0.339716	0.467573	0.365658	0.408894	0.388511	0.321804	0.330451	0.315627	0.364422	0.374305	0.271773	0.34404	0.410747	0.33601	0.374305	0.390364	0.311303	0.246448	0.407041	0.389129	0.378629	0.273008	0.290303	0.331069	0.365658	0.33601	0.363805	0.269302	0.33601	0.332922	0.258802	0.42866	0.4021	0.438542	0.261272	0.258184	0.315627	0.352069	0.300803	0.452749	0.302656	0.28845	0.302656
1	192	0.503397	0.323657	0.327363	0.312539	0.420012	0.462014	0.384188	0.29895	0.37307	0.379246	0.353305	0.379246	0.321804	0.468808	0.396541	0.396541	0.390982	0.463249	0.567634	0.439778	0.525633	0.373687	0.381717	0.417542	0.376158	0.45769	0.462631	0.279802	0.37307	0.424954	0.33601	0.370599	0.522545	0.444101	0.39407	0.345275	0.320568	0.332304	0.395306	0.400865	0.442248	0.436072	0.371217	0.34404	0.489809	0.342187	0.426807	0.432366
1	193	0.266831	0.487956	0.343422	0.389747	0.609636	0.277332	0.406424	0.396541	0.349599	0.31748	0.37307	0.332922	0.41013	0.361952	0.344657	0.416306	0.352687	0.352069	0.342187	0.369981	0.37307	0.340951	0.468808	0.399012	0.321804	0.313774	0.396541	0.429277	0.38357	0.286597	0.269302	0.348981	0.315627	0.387276	0.381099	0.307597	0.311921	0.37554	0.360716	0.371217	0.274243	0.386041	0.321804	0.381099	0.382335	0.44719	0.409512	0.366893
1	194	0.399012	0.291538	0.458308	0.413836	0.458925	0.378011	0.455837	0.287214	0.398394	0.442866	0.368746	0.357628	0.432983	0.378629	0.336628	0.352069	0.411365	0.328598	0.32798	0.379246	0.4126	0.359481	0.31748	0.409512	0.361952	0.348363	0.362569	0.339716	0.42866	0.408277	0.440395	0.393453	0.389747	0.361334	0.348363	0.461396	0.399012	0.29895	0.36504	0.381099	0.337245	0.420012	0.369981	0.42866	0.365658	0.398394	0.392835	0.311303
1	195	0.36504	0.382952	0.392217	0.400865	0.444719	0.528721	0.366893	0.331686	0.343422	0.355775	0.392835	0.303274	0.369981	0.3916	0.373687	0.363187	0.36504	0.458308	0.427424	0.399012	0.363187	0.333539	0.405188	0.432983	0.487956	0.340951	0.471896	0.396541	0.298332	0.340334	0.284744	0.368128	0.344657	0.342187	0.496603	0.330451	0.433601	0.311303	0.362569	0.384805	0.413218	0.411365	0.43113	0.347128	0.365658	0.330451	0.42866	0.415689
1	196	0.438542	0.374923	0.413218	0.300185	0.363805	0.467573	0.399012	0.269302	0.379864	0.377393	0.374305	0.4126	0.399629	0.395923	0.286597	0.442248	0.431748	0.37307	0.45769	0.457072	0.466337	0.450278	0.337863	0.445954	0.425571	0.526868	0.394688	0.374923	0.371217	0.455837	0.321186	0.348363	0.374305	0.314392	0.38357	0.316245	0.33601	0.33601	0.394688	0.370599	0.357011	0.407041	0.466337	0.321804	0.470661	0.446572	0.452131	0.32551
1	197	0.39407	0.408894	0.384805	0.349599	0.557134	0.371834	0.36504	0.218653	0.392835	0.347128	0.360716	0.284744	0.403953	0.400247	0.497838	0.366893	0.32798	0.408277	0.315627	0.377393	0.466337	0.372452	0.573193	0.387276	0.440395	0.392835	0.478691	0.434836	0.504015	0.316862	0.395306	0.366893	0.294009	0.389129	0.410747	0.333539	0.381099	0.406424	0.343422	0.473132	0.34651	0.471279	0.420012	0.397776	0.390982	0.408894	0.410747	0.390364
1	198	0.376158	0.388511	0.414453	0.463249	0.384805	0.310686	0.401482	0.381099	0.337863	0.37554	0.432983	0.442866	0.396541	0.4021	0.318715	0.340951	0.444719	0.307597	0.369364	0.361334	0.384805	0.409512	0.33601	0.431748	0.333539	0.365658	0.376776	0.389747	0.387276	0.388511	0.34651	0.481779	0.426189	0.326745	0.347746	0.407041	0.302038	0.298332	0.420012	0.369981	0.308833	0.482397	0.479308	0.440395	0.407659	0.416306	0.440395	0.364422
1	199	0.458925	0.409512	0.414453	0.358863	0.333539	0.499074	0.287214	0.279802	0.403335	0.379246	0.4126	0.427424	0.338481	0.422483	0.303891	0.386041	0.403953	0.434219	0.298332	0.376158	0.426189	0.542928	0.395923	0.437307	0.3916	0.36504	0.32798	0.402718	0.424336	0.381099	0.298332	0.331069	0.34651	0.360099	0.429277	0.255713	0.29895	0.397776	0.34651	0.36504	0.343422	0.4021	0.393453	0.336628	0.332304	0.466337	0.377393	0.328598
1	200	0.337863	0.434219	0.472514	0.407041	0.428042	0.38357	0.344657	0.341569	0.428042	0.350834	0.474367	0.37307	0.453366	0.571958	0.335392	0.335392	0.402718	0.342804	0.330451	0.415071	0.429277	0.372452	0.429277	0.458925	0.426189	0.551575	0.491662	0.381717	0.353922	0.429277	0.434219	0.471279	0.434836	0.421248	0.431748	0.481779	0.30945	0.392217	0.384188	0.445337	0.313156	0.501544	0.487338	0.500926	0.357628	0.470661	0.417542	0.441013
1	201	0.37307	0.395306	0.36504	0.417542	0.416306	0.424336	0.382952	0.348981	0.361334	0.373687	0.474367	0.303891	0.503397	0.445954	0.342187	0.460161	0.466955	0.410747	0.347746	0.377393	0.450896	0.368746	0.436689	0.382952	0.389129	0.390364	0.483632	0.42063	0.362569	0.368128	0.42866	0.368128	0.400865	0.405806	0.380482	0.461396	0.305744	0.340951	0.315009	0.507103	0.457072	0.578752	0.499691	0.416306	0.361334	0.458925	0.446572	0.405188
1	202	0.433601	0.340334	0.341569	0.310686	0.336628	0.406424	0.500926	0.364422	0.427424	0.372452	0.300803	0.283508	0.28845	0.374923	0.38357	0.404571	0.428042	0.347746	0.429895	0.435454	0.389747	0.389747	0.334157	0.393453	0.379246	0.386041	0.300185	0.284744	0.442866	0.381717	0.376776	0.358863	0.431748	0.242125	0.407659	0.408277	0.352687	0.255713	0.487338	0.39407	0.376158	0.340334	0.431748	0.397159	0.340951	0.369364	0.440395	0.31748
1	203	0.356393	0.316862	0.413836	0.403335	0.409512	0.420012	0.441631	0.364422	0.359481	0.334775	0.387276	0.250772	0.432366	0.415689	0.409512	0.353922	0.429277	0.426189	0.381717	0.348981	0.368746	0.432983	0.403953	0.418159	0.374305	0.363805	0.413218	0.37554	0.4126	0.395923	0.453366	0.386658	0.398394	0.302656	0.38357	0.445954	0.407041	0.305744	0.416306	0.396541	0.353305	0.430513	0.466337	0.384188	0.318715	0.408277	0.334775	0.37307
1	204	0.389747	0.33601	0.481161	0.399012	0.413836	0.395923	0.397159	0.413218	0.341569	0.382335	0.379246	0.408894	0.368128	0.500926	0.363805	0.398394	0.408894	0.386658	0.390982	0.384805	0.442866	0.400247	0.342804	0.436072	0.415689	0.374305	0.456455	0.385423	0.314392	0.416306	0.373687	0.470661	0.355158	0.366893	0.349599	0.382335	0.370599	0.384805	0.305127	0.303274	0.370599	0.41013	0.451513	0.402718	0.436689	0.436689	0.392217	0.438542
1	205	0.3916	0.386041	0.499074	0.441013	0.361334	0.470043	0.378629	0.326127	0.370599	0.369364	0.46572	0.355775	0.453366	0.517603	0.315009	0.521309	0.494132	0.434219	0.361952	0.421865	0.46572	0.416924	0.460778	0.435454	0.433601	0.43113	0.516368	0.36504	0.501544	0.405806	0.369981	0.472514	0.378011	0.355775	0.350834	0.442248	0.333539	0.389129	0.366275	0.416306	0.411365	0.529339	0.49475	0.362569	0.319333	0.532427	0.366275	0.356393
1	206	0.243978	0.341569	0.46572	0.399629	0.431748	0.322421	0.328598	0.326127	0.459543	0.269302	0.423718	0.305127	0.406424	0.390982	0.418159	0.297715	0.365658	0.407041	0.332922	0.473749	0.320568	0.329216	0.269302	0.440395	0.339716	0.237183	0.382952	0.330451	0.27239	0.294626	0.328598	0.34404	0.241507	0.366275	0.30945	0.299568	0.335392	0.369364	0.302656	0.319951	0.446572	0.350834	0.424336	0.434836	0.334157	0.361334	0.294009	0.369364
1	207	0.285979	0.301421	0.436689	0.459543	0.42866	0.378011	0.423718	0.4021	0.444101	0.422483	0.3916	0.28845	0.358863	0.357011	0.461396	0.42063	0.35454	0.470661	0.324274	0.339716	0.382335	0.348981	0.355775	0.474367	0.480544	0.33601	0.365658	0.315627	0.384805	0.426189	0.369981	0.379864	0.344657	0.390364	0.409512	0.339098	0.459543	0.344657	0.289067	0.393453	0.340951	0.365658	0.401482	0.340334	0.39407	0.429895	0.390982	0.358246
1	208	0.330451	0.310686	0.410747	0.405806	0.271773	0.36504	0.221124	0.324274	0.323657	0.418159	0.37554	0.363805	0.28845	0.390364	0.355158	0.319333	0.318098	0.398394	0.29895	0.248919	0.305127	0.384805	0.482397	0.26189	0.385423	0.297715	0.372452	0.355775	0.337245	0.361334	0.321186	0.4021	0.37307	0.436072	0.381717	0.399012	0.36504	0.369981	0.318715	0.4021	0.381717	0.411983	0.41013	0.360099	0.357628	0.343422	0.345275	0.347746
1	209	0.379246	0.292156	0.329833	0.46819	0.443484	0.357011	0.368128	0.287214	0.331686	0.345275	0.308833	0.27239	0.380482	0.453984	0.442866	0.367511	0.42063	0.432366	0.373687	0.320568	0.381717	0.37554	0.438542	0.355775	0.408277	0.386658	0.594812	0.379246	0.444101	0.428042	0.404571	0.386041	0.295862	0.435454	0.306362	0.386041	0.432983	0.411983	0.360716	0.404571	0.381099	0.355158	0.360716	0.322421	0.397159	0.415071	0.379246	0.36504
1	210	0.340951	0.294626	0.454602	0.390982	0.444719	0.340334	0.489809	0.348363	0.465102	0.350834	0.478073	0.434219	0.407659	0.417542	0.365658	0.432983	0.488573	0.43113	0.359481	0.496603	0.473749	0.463249	0.229154	0.518839	0.304509	0.351452	0.370599	0.371834	0.452131	0.315009	0.408894	0.379246	0.376776	0.406424	0.389747	0.394688	0.374305	0.348363	0.324274	0.331069	0.363805	0.42063	0.471896	0.461396	0.466955	0.455219	0.410747	0.305127
1	211	0.3916	0.389747	0.490426	0.387894	0.407041	0.444719	0.365658	0.310686	0.446572	0.387276	0.445954	0.297715	0.342804	0.503397	0.378011	0.458308	0.414453	0.41013	0.433601	0.401482	0.425571	0.395306	0.397776	0.461396	0.367511	0.380482	0.413218	0.379864	0.44719	0.36504	0.367511	0.464484	0.613342	0.330451	0.378629	0.423718	0.387894	0.27239	0.369364	0.471896	0.429895	0.368128	0.526868	0.451513	0.416924	0.36504	0.381717	0.368128
1	212	0.389747	0.368746	0.347746	0.3916	0.357628	0.360716	0.327363	0.311921	0.338481	0.42866	0.403953	0.505868	0.285361	0.364422	0.405188	0.504015	0.387276	0.387276	0.30945	0.277332	0.456455	0.455837	0.377393	0.349599	0.32551	0.350216	0.361952	0.442248	0.443484	0.381717	0.427424	0.405806	0.386658	0.321804	0.300803	0.360716	0.315627	0.444101	0.379864	0.341569	0.347128	0.384188	0.42063	0.424954	0.311921	0.403335	0.445337	0.322421
1	213	0.481779	0.43916	0.444719	0.47622	0.347128	0.397776	0.415071	0.310686	0.389747	0.353922	0.43916	0.411983	0.378011	0.411365	0.500926	0.413218	0.43916	0.429277	0.416306	0.295862	0.379864	0.498456	0.425571	0.392835	0.418159	0.289685	0.342187	0.420012	0.4021	0.37554	0.378011	0.424954	0.371217	0.374923	0.322421	0.439778	0.460161	0.474985	0.487956	0.460161	0.405806	0.479926	0.45769	0.463249	0.405806	0.384188	0.426807	0.421865
1	214	0.324274	0.348363	0.381717	0.335392	0.466337	0.44719	0.355158	0.2168	0.328598	0.293391	0.243978	0.433601	0.308833	0.35454	0.37307	0.416306	0.397159	0.339716	0.475602	0.315627	0.405806	0.295244	0.379246	0.395306	0.393453	0.332304	0.533045	0.36504	0.439778	0.334157	0.362569	0.355158	0.451513	0.275479	0.349599	0.422483	0.33601	0.384188	0.337245	0.39407	0.440395	0.349599	0.342187	0.379864	0.233477	0.352069	0.378629	0.300803
1	215	0.411365	0.423718	0.42866	0.363805	0.433601	0.400247	0.418777	0.258184	0.410747	0.355158	0.365658	0.439778	0.453366	0.423718	0.393453	0.434219	0.433601	0.37554	0.421865	0.426807	0.478691	0.384805	0.382335	0.42866	0.42063	0.460778	0.466337	0.487338	0.374305	0.360099	0.348363	0.398394	0.37307	0.350834	0.357628	0.444719	0.361952	0.379864	0.321804	0.461396	0.374305	0.373687	0.570105	0.43916	0.368128	0.423718	0.434836	0.343422
1	216	0.265596	0.254478	0.381099	0.300803	0.404571	0.284126	0.553428	0.300185	0.607165	0.334775	0.405806	0.372452	0.282891	0.30698	0.467573	0.348981	0.413836	0.287832	0.311303	0.374305	0.431748	0.29092	0.263743	0.394688	0.326127	0.319951	0.424954	0.360099	0.344657	0.308215	0.46819	0.285361	0.276096	0.300803	0.302038	0.312539	0.301421	0.266214	0.258802	0.281038	0.342804	0.318098	0.345893	0.378011	0.39407	0.279185	0.315627	0.260655
1	217	0.300185	0.455837	0.513897	0.4126	0.42063	0.368128	0.361334	0.294009	0.407041	0.452131	0.458925	0.372452	0.454602	0.444719	0.338481	0.364422	0.390364	0.337863	0.36504	0.447807	0.413836	0.42063	0.318715	0.515133	0.344657	0.424336	0.405188	0.369364	0.411365	0.326745	0.443484	0.444719	0.432983	0.363805	0.521927	0.381099	0.349599	0.331686	0.282891	0.413218	0.341569	0.436072	0.476838	0.48425	0.338481	0.382952	0.363187	0.33601
1	218	0.328598	0.266831	0.446572	0.399629	0.378011	0.367511	0.250772	0.235948	0.350834	0.31748	0.434219	0.240889	0.357628	0.318715	0.329833	0.358863	0.307597	0.369364	0.30945	0.385423	0.26992	0.31748	0.471896	0.363805	0.413836	0.274861	0.378011	0.342804	0.399012	0.345893	0.400247	0.337245	0.296479	0.314392	0.437307	0.261272	0.473749	0.311303	0.349599	0.368128	0.407041	0.396541	0.384805	0.318098	0.352687	0.352069	0.318098	0.395923
1	219	0.27239	0.293391	0.332304	0.429277	0.353922	0.337245	0.402718	0.350834	0.441013	0.352069	0.436689	0.308833	0.369981	0.332304	0.395306	0.31748	0.397159	0.33601	0.290303	0.399012	0.429895	0.293391	0.396541	0.524398	0.382952	0.279802	0.357011	0.367511	0.411365	0.423718	0.315627	0.379246	0.333539	0.407659	0.421865	0.318715	0.33601	0.33601	0.331686	0.353922	0.379246	0.408894	0.357011	0.319333	0.37554	0.381717	0.308833	0.321804
1	220	0.324274	0.364422	0.358863	0.336628	0.387276	0.332304	0.377393	0.313156	0.385423	0.340334	0.445954	0.274861	0.422483	0.314392	0.308215	0.406424	0.322421	0.365658	0.265596	0.382952	0.358246	0.253243	0.396541	0.319951	0.30698	0.341569	0.374923	0.55034	0.400247	0.381099	0.392835	0.291538	0.296479	0.421248	0.318098	0.247066	0.433601	0.307597	0.303891	0.415689	0.48672	0.410747	0.395923	0.25386	0.362569	0.395923	0.315009	0.4021
1	221	0.469426	0.4021	0.497221	0.431748	0.337245	0.455837	0.389129	0.315009	0.481779	0.465102	0.4126	0.347746	0.324274	0.598518	0.343422	0.430513	0.452749	0.377393	0.347128	0.328598	0.381717	0.458308	0.290303	0.398394	0.379864	0.44966	0.443484	0.368128	0.441631	0.277332	0.474367	0.529339	0.425571	0.408894	0.387894	0.447807	0.306362	0.368746	0.387276	0.379246	0.380482	0.485485	0.497838	0.539222	0.424336	0.44966	0.441631	0.380482
1	222	0.32798	0.430513	0.380482	0.465102	0.440395	0.393453	0.400247	0.270537	0.352069	0.345275	0.386658	0.377393	0.368746	0.469426	0.429277	0.400865	0.366893	0.403953	0.390982	0.387276	0.479926	0.434219	0.362569	0.411365	0.397776	0.407041	0.376158	0.396541	0.361334	0.295862	0.362569	0.446572	0.303891	0.340334	0.349599	0.389747	0.343422	0.582458	0.453984	0.434836	0.357011	0.410747	0.464484	0.444719	0.41013	0.349599	0.41013	0.310686
1	223	0.278567	0.319333	0.37307	0.491044	0.366893	0.352687	0.368128	0.359481	0.421248	0.32551	0.514515	0.37307	0.38357	0.450896	0.373687	0.330451	0.421865	0.405806	0.312539	0.376776	0.389747	0.39407	0.492897	0.399012	0.529957	0.340951	0.508338	0.321186	0.424954	0.38357	0.405188	0.419395	0.347746	0.361952	0.466955	0.467573	0.314392	0.303891	0.290303	0.411983	0.352687	0.547251	0.468808	0.369364	0.355158	0.496603	0.360716	0.358246
1	224	0.563311	0.305127	0.373687	0.302038	0.292773	0.404571	0.293391	0.451513	0.37307	0.442866	0.331069	0.264361	0.345275	0.432983	0.30945	0.368128	0.32551	0.388511	0.341569	0.35454	0.478073	0.321186	0.453984	0.371217	0.426189	0.403335	0.367511	0.360099	0.347746	0.43113	0.373687	0.4021	0.37307	0.392217	0.363805	0.337245	0.284126	0.284126	0.324892	0.274861	0.39407	0.369364	0.335392	0.289685	0.358246	0.487956	0.399012	0.421865
1	225	0.418777	0.342804	0.416306	0.443484	0.408277	0.36504	0.311921	0.359481	0.313156	0.520692	0.453984	0.453366	0.308215	0.461396	0.294009	0.373687	0.434219	0.332304	0.312539	0.365658	0.461396	0.351452	0.422483	0.351452	0.303891	0.430513	0.426189	0.358246	0.437307	0.334775	0.398394	0.432983	0.332304	0.376158	0.369981	0.465102	0.333539	0.362569	0.386658	0.390982	0.359481	0.425571	0.426807	0.441631	0.386658	0.351452	0.376776	0.455837
1	226	0.254478	0.329833	0.370599	0.400865	0.362569	0.315627	0.371834	0.397159	0.376776	0.386658	0.453366	0.397159	0.349599	0.459543	0.382335	0.411365	0.299568	0.378011	0.283508	0.338481	0.395923	0.331069	0.41013	0.359481	0.41013	0.400865	0.353305	0.403335	0.355158	0.360716	0.368128	0.490426	0.331686	0.468808	0.316862	0.351452	0.323657	0.373687	0.220506	0.302038	0.315009	0.493515	0.348363	0.433601	0.471896	0.435454	0.351452	0.333539
1	227	0.355775	0.321186	0.408894	0.462014	0.30698	0.445337	0.331069	0.357628	0.429895	0.36504	0.458925	0.247684	0.348363	0.408894	0.379246	0.377393	0.529339	0.448425	0.29895	0.398394	0.407041	0.365658	0.369981	0.426807	0.458308	0.332922	0.376776	0.418159	0.279185	0.508956	0.30945	0.442248	0.334157	0.381099	0.300185	0.329216	0.399012	0.4021	0.33601	0.416306	0.376776	0.464484	0.500926	0.348981	0.384805	0.388511	0.347746	0.379246
1	228	0.376776	0.339098	0.255096	0.35454	0.386041	0.295862	0.351452	0.369981	0.338481	0.337245	0.323039	0.473749	0.350834	0.347746	0.399629	0.318098	0.4126	0.499691	0.328598	0.31748	0.318098	0.389129	0.468808	0.290303	0.321186	0.327363	0.289067	0.426807	0.347128	0.429277	0.252625	0.372452	0.286597	0.451513	0.37307	0.367511	0.376776	0.439778	0.357011	0.329216	0.255713	0.327363	0.297097	0.295862	0.367511	0.399012	0.343422	0.349599
1	229	0.295244	0.310686	0.369364	0.335392	0.407659	0.284126	0.429895	0.336628	0.359481	0.329833	0.302038	0.34404	0.320568	0.355775	0.491662	0.368128	0.315009	0.30698	0.30945	0.452749	0.483632	0.292156	0.417542	0.399629	0.377393	0.279802	0.42063	0.361952	0.374305	0.359481	0.382335	0.376158	0.332304	0.271773	0.300803	0.358246	0.314392	0.336628	0.311921	0.270537	0.364422	0.265596	0.311303	0.311303	0.275479	0.295244	0.337245	0.353305
1	230	0.316245	0.392217	0.427424	0.450896	0.399629	0.273626	0.423718	0.266214	0.42063	0.310068	0.399012	0.320568	0.424954	0.327363	0.369364	0.307597	0.314392	0.242742	0.253243	0.338481	0.376158	0.326745	0.342187	0.410747	0.401482	0.458308	0.44719	0.395923	0.416306	0.269302	0.582458	0.372452	0.340334	0.274243	0.378629	0.461396	0.395923	0.335392	0.368746	0.358246	0.268067	0.445337	0.443484	0.483014	0.418777	0.33601	0.379864	0.321186
1	231	0.347746	0.414453	0.44719	0.332304	0.292773	0.400865	0.30698	0.408277	0.340334	0.318098	0.42063	0.33601	0.436689	0.461396	0.273008	0.387894	0.323657	0.335392	0.255096	0.389747	0.327363	0.333539	0.434219	0.371217	0.36504	0.381099	0.387276	0.430513	0.310068	0.390364	0.34404	0.461396	0.434219	0.36504	0.367511	0.334775	0.315627	0.292156	0.29895	0.342804	0.323657	0.402718	0.377393	0.415689	0.334157	0.454602	0.335392	0.37554
1	232	0.370599	0.308833	0.474985	0.378629	0.376776	0.403335	0.378629	0.24336	0.4021	0.407659	0.418159	0.358863	0.353922	0.369364	0.424954	0.313774	0.378011	0.381717	0.381717	0.442866	0.432983	0.384805	0.316862	0.465102	0.426189	0.301421	0.344657	0.334775	0.426807	0.395306	0.423718	0.319333	0.329216	0.419395	0.428042	0.299568	0.435454	0.425571	0.362569	0.334775	0.331069	0.438542	0.407659	0.418777	0.429277	0.388511	0.407659	0.358863
1	233	0.324274	0.426189	0.316245	0.328598	0.35454	0.420012	0.47622	0.328598	0.434836	0.316245	0.32551	0.342804	0.330451	0.45769	0.399012	0.399012	0.369981	0.349599	0.275479	0.341569	0.429277	0.297715	0.342804	0.406424	0.294626	0.384188	0.321804	0.420012	0.44719	0.289685	0.353922	0.416306	0.436689	0.273008	0.386041	0.418777	0.329833	0.331069	0.397776	0.365658	0.422483	0.408894	0.373687	0.458925	0.378629	0.345893	0.276714	0.269302
1	234	0.42063	0.296479	0.374923	0.332304	0.336628	0.376158	0.332922	0.28042	0.326745	0.388511	0.384188	0.296479	0.358246	0.466337	0.302656	0.36504	0.423718	0.343422	0.417542	0.318715	0.340334	0.397159	0.323657	0.319333	0.376776	0.332922	0.344657	0.269302	0.373687	0.348363	0.392835	0.378629	0.405188	0.386041	0.286597	0.369981	0.457072	0.37554	0.439778	0.41013	0.374305	0.334157	0.319951	0.344657	0.240272	0.345893	0.464484	0.329216
1	235	0.420012	0.378629	0.302656	0.278567	0.308833	0.372452	0.267449	0.376776	0.37554	0.483632	0.384188	0.312539	0.360716	0.474985	0.282891	0.450278	0.400247	0.487956	0.395923	0.307597	0.281655	0.431748	0.387894	0.311921	0.386658	0.396541	0.410747	0.361334	0.316245	0.453366	0.365658	0.4126	0.390364	0.432983	0.274861	0.358246	0.350834	0.434836	0.348981	0.363187	0.382335	0.381099	0.371834	0.310686	0.360716	0.478073	0.435454	0.397776
1	236	0.321804	0.323039	0.42063	0.373687	0.297097	0.404571	0.352687	0.395923	0.437307	0.392835	0.433601	0.300803	0.360716	0.387276	0.399012	0.365658	0.433601	0.541692	0.269302	0.408894	0.376776	0.392217	0.347128	0.451513	0.361952	0.339098	0.417542	0.394688	0.362569	0.387894	0.378629	0.409512	0.307597	0.37554	0.355158	0.296479	0.447807	0.321186	0.28042	0.30698	0.360716	0.444719	0.497838	0.396541	0.442866	0.404571	0.268684	0.337245
1	237	0.417542	0.445337	0.353305	0.475602	0.37307	0.484867	0.30945	0.275479	0.344657	0.394688	0.387894	0.31748	0.310686	0.473132	0.481779	0.44719	0.361952	0.429895	0.459543	0.362569	0.481779	0.416924	0.472514	0.445954	0.429277	0.368746	0.400247	0.384188	0.422483	0.342187	0.374305	0.478073	0.434219	0.399629	0.374923	0.403953	0.426189	0.423718	0.432983	0.486103	0.439778	0.482397	0.389129	0.419395	0.39407	0.449043	0.431748	0.378011
1	238	0.369981	0.345893	0.382335	0.461396	0.372452	0.394688	0.331686	0.327363	0.302038	0.369981	0.415689	0.465102	0.352687	0.4126	0.297715	0.322421	0.532427	0.448425	0.42063	0.448425	0.46572	0.38357	0.407659	0.413218	0.382952	0.376776	0.410747	0.331686	0.473132	0.521309	0.367511	0.394688	0.380482	0.371834	0.421865	0.463867	0.320568	0.439778	0.424954	0.292156	0.328598	0.510191	0.403335	0.347128	0.396541	0.446572	0.419395	0.33601
1	239	0.378629	0.321804	0.305744	0.403335	0.402718	0.41013	0.289685	0.343422	0.362569	0.363187	0.415071	0.297715	0.263125	0.512044	0.36504	0.405806	0.31748	0.49475	0.38357	0.329216	0.378011	0.360716	0.481161	0.385423	0.425571	0.366893	0.379246	0.352069	0.365658	0.4126	0.338481	0.426807	0.365658	0.543545	0.284126	0.323657	0.39407	0.378011	0.357011	0.43113	0.430513	0.464484	0.363805	0.355158	0.48672	0.435454	0.366893	0.516368
1	240	0.30945	0.323039	0.324274	0.446572	0.372452	0.374305	0.203212	0.368746	0.270537	0.276096	0.368128	0.366893	0.363805	0.342187	0.296479	0.259419	0.306362	0.335392	0.298332	0.384188	0.336628	0.320568	0.411983	0.358863	0.333539	0.323657	0.444101	0.315627	0.487338	0.299568	0.4126	0.429895	0.37554	0.353922	0.518221	0.464484	0.313156	0.407041	0.415071	0.289067	0.336628	0.43916	0.324274	0.393453	0.315627	0.400247	0.387276	0.334157
1	241	0.416306	0.43916	0.457072	0.352687	0.424336	0.446572	0.411983	0.254478	0.312539	0.366893	0.42866	0.39407	0.394688	0.448425	0.364422	0.42866	0.386658	0.321804	0.336628	0.382952	0.471279	0.374305	0.366893	0.426807	0.387894	0.4126	0.413218	0.437307	0.424954	0.289685	0.509574	0.413836	0.421865	0.348363	0.323657	0.426189	0.367511	0.355775	0.434219	0.3916	0.357628	0.487956	0.430513	0.460778	0.414453	0.416306	0.440395	0.335392
1	242	0.418777	0.397776	0.415689	0.408277	0.413836	0.476838	0.336628	0.33601	0.350834	0.357628	0.369364	0.31748	0.436689	0.562693	0.41013	0.379246	0.360716	0.421865	0.410747	0.395306	0.348363	0.392217	0.392217	0.48672	0.405188	0.420012	0.52378	0.368128	0.397159	0.367511	0.419395	0.444101	0.425571	0.261272	0.342187	0.461396	0.353922	0.349599	0.366275	0.471896	0.406424	0.434836	0.470043	0.525633	0.356393	0.414453	0.462014	0.398394
1	243	0.413218	0.333539	0.285361	0.342804	0.312539	0.427424	0.297097	0.365658	0.371834	0.405188	0.479926	0.320568	0.386658	0.442248	0.289685	0.562693	0.326127	0.458308	0.261272	0.389747	0.446572	0.377393	0.465102	0.371217	0.35454	0.407659	0.388511	0.467573	0.363187	0.441013	0.432366	0.395923	0.334775	0.454602	0.274861	0.331069	0.30698	0.327363	0.279185	0.422483	0.421248	0.473749	0.389747	0.366893	0.470043	0.471896	0.421865	0.470661
1	244	0.409512	0.407041	0.352687	0.405188	0.338481	0.37554	0.232242	0.334775	0.313774	0.472514	0.370599	0.184682	0.395923	0.439778	0.348981	0.399012	0.407041	0.417542	0.302656	0.374923	0.284744	0.389129	0.471896	0.358863	0.363805	0.316245	0.403335	0.471279	0.337245	0.344657	0.392835	0.491044	0.374923	0.382952	0.246448	0.417542	0.429277	0.293391	0.340334	0.480544	0.418777	0.405806	0.353922	0.41013	0.385423	0.345893	0.487338	0.416924
1	245	0.525633	0.349599	0.4021	0.356393	0.371217	0.447807	0.322421	0.331069	0.294009	0.466955	0.408277	0.310068	0.381099	0.368746	0.355158	0.39407	0.305127	0.50525	0.400247	0.311303	0.360716	0.336628	0.386658	0.4126	0.390982	0.352687	0.403335	0.396541	0.405188	0.429895	0.441631	0.402718	0.265596	0.434836	0.300185	0.363187	0.452749	0.387276	0.331686	0.392217	0.405806	0.424954	0.329833	0.420012	0.404571	0.369364	0.434836	0.575046
1	246	0.403953	0.376776	0.344657	0.356393	0.388511	0.418159	0.426189	0.25139	0.397159	0.403953	0.534898	0.339098	0.380482	0.441631	0.336628	0.422483	0.478691	0.342187	0.337245	0.367511	0.396541	0.324274	0.395923	0.455219	0.408277	0.363805	0.413836	0.390364	0.404571	0.401482	0.441631	0.381099	0.42063	0.411983	0.360099	0.401482	0.284126	0.326127	0.32551	0.497838	0.436072	0.481779	0.43916	0.418777	0.402718	0.342804	0.431748	0.420012
1	247	0.273626	0.20383	0.471279	0.495985	0.268684	0.393453	0.360716	0.449043	0.338481	0.46572	0.352069	0.299568	0.25139	0.453984	0.352687	0.318715	0.441013	0.413218	0.335392	0.355158	0.444719	0.30698	0.376776	0.441631	0.439778	0.343422	0.382335	0.243978	0.347746	0.427424	0.32551	0.420012	0.310068	0.302038	0.339098	0.340951	0.475602	0.250772	0.32551	0.340334	0.312539	0.324892	0.358863	0.226065	0.363805	0.365658	0.289067	0.363187
1	248	0.33601	0.437307	0.404571	0.429895	0.423101	0.363805	0.386041	0.4126	0.431748	0.36504	0.470043	0.327363	0.43113	0.484867	0.360099	0.374305	0.377393	0.403953	0.257566	0.525015	0.450896	0.403335	0.360099	0.462631	0.481779	0.400865	0.442866	0.357011	0.381099	0.347128	0.369364	0.470043	0.379246	0.361334	0.390364	0.384188	0.247066	0.378011	0.267449	0.31748	0.308833	0.521309	0.456455	0.418777	0.398394	0.554046	0.451513	0.39407
1	249	0.441013	0.300803	0.504015	0.319951	0.366275	0.438542	0.364422	0.337245	0.390982	0.387894	0.30945	0.363187	0.366893	0.44719	0.388511	0.342187	0.395923	0.473749	0.46819	0.495368	0.381717	0.3916	0.358863	0.424954	0.331069	0.255096	0.369981	0.350834	0.405806	0.332304	0.332922	0.38357	0.4021	0.299568	0.31748	0.364422	0.477455	0.303891	0.35454	0.438542	0.491044	0.347746	0.437307	0.45769	0.326127	0.330451	0.403953	0.408277
1	250	0.415689	0.430513	0.44966	0.446572	0.306362	0.424336	0.374305	0.307597	0.422483	0.39407	0.482397	0.378629	0.369364	0.49475	0.403335	0.378629	0.358863	0.28845	0.308215	0.311921	0.41013	0.420012	0.410747	0.430513	0.434836	0.38357	0.358863	0.437925	0.453366	0.26992	0.429277	0.585547	0.450896	0.311303	0.453984	0.479308	0.277332	0.315009	0.428042	0.408894	0.304509	0.492279	0.480544	0.630636	0.369981	0.381717	0.379864	0.465102
1	251	0.403953	0.403953	0.390982	0.379246	0.352687	0.44719	0.322421	0.284126	0.473749	0.408894	0.478073	0.352069	0.426807	0.503397	0.322421	0.363187	0.42063	0.379246	0.345275	0.378629	0.509574	0.461396	0.390982	0.423718	0.444719	0.424954	0.416924	0.451513	0.470661	0.371834	0.418159	0.548487	0.369364	0.38357	0.390982	0.444101	0.367511	0.287214	0.437925	0.395923	0.382952	0.485485	0.483632	0.43916	0.471279	0.415689	0.397159	0.42866
1	252	0.367511	0.356393	0.310068	0.437307	0.496603	0.406424	0.437925	0.351452	0.402718	0.340951	0.324274	0.297097	0.429277	0.329216	0.430513	0.415689	0.415071	0.367511	0.372452	0.389129	0.371217	0.276714	0.348981	0.436072	0.38357	0.42866	0.439778	0.366275	0.497838	0.344657	0.413836	0.374305	0.37307	0.337245	0.370599	0.43916	0.355775	0.352069	0.347746	0.463867	0.363187	0.389747	0.399012	0.342804	0.408894	0.387894	0.478691	0.420012
1	253	0.443484	0.34651	0.37307	0.342804	0.437307	0.480544	0.282273	0.311303	0.300185	0.381099	0.455837	0.401482	0.387276	0.447807	0.324892	0.352687	0.322421	0.416924	0.440395	0.381717	0.463867	0.339098	0.36504	0.450278	0.405188	0.368128	0.416306	0.390982	0.466955	0.417542	0.400865	0.4126	0.392835	0.437307	0.402718	0.423101	0.37307	0.395306	0.434836	0.36504	0.405806	0.466337	0.361334	0.366275	0.416924	0.445337	0.442866	0.502162
1	254	0.361334	0.377393	0.451513	0.366893	0.464484	0.453366	0.3916	0.222977	0.386041	0.373687	0.363187	0.311303	0.342187	0.399012	0.417542	0.473749	0.348363	0.417542	0.413218	0.366893	0.455837	0.286597	0.358863	0.395306	0.400865	0.395923	0.390364	0.468808	0.458925	0.293391	0.392835	0.450278	0.352069	0.407041	0.300803	0.39407	0.470043	0.408894	0.373687	0.490426	0.44719	0.350216	0.390364	0.378011	0.41013	0.369364	0.407041	0.458308
1	255	0.353922	0.473132	0.452749	0.338481	0.444719	0.426189	0.381099	0.303274	0.333539	0.451513	0.392217	0.44719	0.271155	0.437925	0.46572	0.450278	0.36504	0.386658	0.479308	0.349599	0.430513	0.405188	0.32551	0.378011	0.384805	0.281655	0.405188	0.326127	0.337863	0.284126	0.316245	0.3916	0.318098	0.393453	0.331069	0.434219	0.286597	0.452131	0.351452	0.408894	0.390364	0.351452	0.437307	0.591723	0.294009	0.324274	0.390982	0.403335
1	256	0.343422	0.292773	0.386041	0.379864	0.368746	0.394688	0.378629	0.382335	0.460778	0.473132	0.392217	0.37554	0.340951	0.426189	0.348363	0.397776	0.41013	0.47622	0.315627	0.41013	0.444719	0.389129	0.326745	0.480544	0.411365	0.418159	0.390364	0.321804	0.455219	0.459543	0.364422	0.426807	0.327363	0.341569	0.429895	0.358863	0.358246	0.403953	0.263743	0.294626	0.315009	0.460161	0.446572	0.444719	0.46819	0.514515	0.367511	0.39407
1	257	0.337863	0.345893	0.465102	0.436689	0.373687	0.379864	0.273626	0.361334	0.32551	0.389129	0.303274	0.377393	0.226065	0.434836	0.357628	0.30945	0.342187	0.406424	0.462014	0.360716	0.471279	0.397776	0.390982	0.423101	0.384188	0.459543	0.344657	0.285979	0.37554	0.426189	0.382335	0.304509	0.303891	0.350834	0.453366	0.298332	0.457072	0.473132	0.453984	0.373687	0.335392	0.308833	0.34404	0.314392	0.350834	0.425571	0.360716	0.368128
1	258	0.33601	0.423101	0.414453	0.36504	0.381099	0.453984	0.381099	0.274861	0.405188	0.442866	0.456455	0.334775	0.331069	0.452131	0.393453	0.477455	0.409512	0.387894	0.373687	0.434836	0.513897	0.363805	0.373687	0.444101	0.387894	0.360716	0.499074	0.450278	0.454602	0.260037	0.374305	0.427424	0.466337	0.408894	0.436689	0.347746	0.369981	0.399629	0.352069	0.479308	0.610253	0.432366	0.438542	0.373687	0.423718	0.373687	0.360716	0.37554
1	259	0.417542	0.381099	0.478691	0.431748	0.388511	0.400247	0.335392	0.255713	0.37307	0.450896	0.33601	0.437307	0.297097	0.398394	0.367511	0.413218	0.483632	0.416306	0.511427	0.376158	0.473132	0.411983	0.414453	0.439778	0.431748	0.420012	0.434836	0.297097	0.37554	0.392835	0.34404	0.331686	0.414453	0.415689	0.455219	0.424954	0.37307	0.536133	0.397159	0.427424	0.363187	0.334775	0.426807	0.329216	0.331686	0.41013	0.441013	0.357628
1	260	0.421248	0.34651	0.410747	0.416924	0.450896	0.379246	0.406424	0.261272	0.34651	0.345275	0.331686	0.404571	0.361334	0.462631	0.470043	0.370599	0.537986	0.398394	0.48425	0.413218	0.420012	0.545398	0.330451	0.452749	0.384188	0.386658	0.487338	0.308833	0.388511	0.34404	0.367511	0.407659	0.300185	0.326745	0.381717	0.386658	0.381099	0.39407	0.443484	0.384188	0.366893	0.337863	0.468808	0.401482	0.36504	0.434219	0.516368	0.29895
1	261	0.390364	0.378011	0.315009	0.379246	0.381717	0.314392	0.355775	0.246448	0.355775	0.316862	0.410747	0.63496	0.368128	0.395923	0.384188	0.295244	0.408894	0.351452	0.392835	0.360099	0.379246	0.540457	0.326745	0.396541	0.302656	0.421248	0.399012	0.393453	0.334157	0.337863	0.327363	0.462014	0.388511	0.397776	0.393453	0.395306	0.266214	0.503397	0.310686	0.381717	0.333539	0.411983	0.387894	0.483014	0.371217	0.376158	0.421865	0.303891
1	262	0.380482	0.315009	0.326127	0.289685	0.378011	0.413836	0.274861	0.399629	0.290303	0.37307	0.386658	0.403335	0.28042	0.405806	0.351452	0.350834	0.327363	0.475602	0.452131	0.353922	0.390364	0.3916	0.270537	0.433601	0.274243	0.385423	0.416306	0.310686	0.331069	0.319333	0.308215	0.26189	0.289685	0.432366	0.405806	0.323657	0.291538	0.302656	0.318098	0.316862	0.30945	0.300803	0.30698	0.324274	0.345275	0.34404	0.357011	0.339098
1	263	0.356393	0.314392	0.42866	0.382952	0.449043	0.390364	0.426189	0.267449	0.464484	0.381717	0.445954	0.262508	0.389747	0.398394	0.427424	0.39407	0.352687	0.400865	0.275479	0.382952	0.489191	0.429277	0.343422	0.424336	0.418777	0.328598	0.357628	0.332304	0.500926	0.348363	0.500926	0.421865	0.363805	0.323657	0.378629	0.308833	0.34651	0.342187	0.329216	0.392217	0.407659	0.475602	0.435454	0.387276	0.395306	0.434836	0.377393	0.373687
1	264	0.569487	0.264361	0.380482	0.345893	0.310068	0.439778	0.300185	0.519456	0.308215	0.441631	0.342187	0.227918	0.407041	0.51575	0.316245	0.301421	0.353305	0.37307	0.453984	0.411365	0.350216	0.418777	0.292773	0.384805	0.315009	0.399012	0.333539	0.257566	0.353305	0.326127	0.345893	0.405188	0.445954	0.329216	0.407041	0.335392	0.352069	0.293391	0.386041	0.282273	0.320568	0.41013	0.405806	0.376776	0.410747	0.403953	0.553428	0.331069
1	265	0.44966	0.263125	0.481161	0.39407	0.361952	0.676961	0.406424	0.418159	0.329833	0.370599	0.382335	0.259419	0.379864	0.458308	0.405806	0.442866	0.357628	0.526251	0.332922	0.311921	0.442866	0.374923	0.404571	0.415071	0.371834	0.311921	0.416306	0.444719	0.336628	0.395923	0.403335	0.306362	0.342187	0.322421	0.452749	0.344657	0.488573	0.25386	0.382335	0.37307	0.431748	0.291538	0.397159	0.358246	0.371217	0.453366	0.385423	0.341569
1	266	0.26992	0.326127	0.310068	0.360099	0.350834	0.307597	0.37554	0.313156	0.392217	0.24336	0.381717	0.301421	0.366275	0.313156	0.56084	0.332304	0.399012	0.397776	0.259419	0.464484	0.345893	0.303891	0.345275	0.400247	0.365658	0.287832	0.381717	0.296479	0.397159	0.292156	0.378629	0.252007	0.300803	0.28845	0.323657	0.324892	0.351452	0.26189	0.282891	0.313156	0.304509	0.38357	0.434219	0.369981	0.382952	0.356393	0.296479	0.281038
1	267	0.360099	0.303891	0.362569	0.399012	0.268067	0.335392	0.258802	0.339098	0.380482	0.344657	0.45769	0.331686	0.356393	0.433601	0.331686	0.393453	0.380482	0.379246	0.289685	0.445954	0.360099	0.427424	0.442248	0.323657	0.34404	0.334157	0.337863	0.371217	0.36504	0.376776	0.322421	0.458308	0.397776	0.345893	0.339098	0.367511	0.284126	0.376776	0.387276	0.376776	0.369981	0.532427	0.379864	0.353922	0.413836	0.384805	0.4126	0.36504
1	268	0.397776	0.35454	0.487338	0.431748	0.387894	0.438542	0.324892	0.329833	0.445954	0.404571	0.345893	0.36504	0.279185	0.444719	0.397776	0.491662	0.465102	0.395923	0.514515	0.506485	0.445954	0.397776	0.324274	0.420012	0.395306	0.329216	0.427424	0.345275	0.382335	0.379864	0.336628	0.407041	0.455219	0.379864	0.355158	0.444101	0.385423	0.326127	0.434836	0.442248	0.458925	0.384805	0.458925	0.304509	0.357011	0.320568	0.496603	0.37554
1	269	0.332922	0.357628	0.479308	0.41013	0.390982	0.357011	0.453984	0.265596	0.390364	0.323657	0.373687	0.366893	0.387894	0.445337	0.382335	0.326127	0.357628	0.311921	0.320568	0.386658	0.408277	0.460161	0.281038	0.429277	0.443484	0.316862	0.469426	0.381717	0.429895	0.300803	0.453984	0.424336	0.289685	0.298332	0.324892	0.358246	0.351452	0.339716	0.37307	0.372452	0.329833	0.465102	0.42866	0.523162	0.350834	0.37307	0.340951	0.320568
1	270	0.458925	0.450896	0.445954	0.360716	0.517603	0.476838	0.339716	0.320568	0.318098	0.351452	0.435454	0.360716	0.436072	0.406424	0.436072	0.370599	0.443484	0.415689	0.463249	0.455837	0.411365	0.378629	0.415689	0.465102	0.335392	0.376158	0.520074	0.437925	0.389747	0.287214	0.397159	0.413218	0.405806	0.395923	0.470661	0.446572	0.368746	0.407659	0.407659	0.392217	0.405188	0.413836	0.454602	0.395306	0.341569	0.404571	0.483014	0.381099
1	271	0.413836	0.378011	0.471279	0.359481	0.430513	0.436689	0.445954	0.350834	0.414453	0.529339	0.480544	0.300185	0.44966	0.507103	0.351452	0.418777	0.387276	0.462014	0.450278	0.427424	0.407659	0.415071	0.378629	0.435454	0.390364	0.373687	0.46819	0.460778	0.415071	0.360716	0.37554	0.396541	0.323039	0.441013	0.32551	0.356393	0.488573	0.326127	0.392217	0.492897	0.390982	0.42866	0.478073	0.44966	0.34404	0.34651	0.461396	0.43916
1	272	0.324892	0.347746	0.401482	0.361334	0.384805	0.414453	0.31748	0.300185	0.355158	0.329216	0.489809	0.298332	0.392217	0.407659	0.311303	0.453984	0.415689	0.374923	0.327363	0.392217	0.368746	0.327363	0.423101	0.424954	0.442866	0.417542	0.538604	0.360716	0.434836	0.36504	0.34651	0.376158	0.321186	0.352687	0.42063	0.348363	0.33601	0.34404	0.347746	0.365658	0.37307	0.445337	0.42063	0.34651	0.358863	0.462631	0.381099	0.405188
1	273	0.450278	0.340334	0.575046	0.402718	0.424954	0.443484	0.403953	0.321186	0.527486	0.408894	0.491662	0.417542	0.441013	0.576899	0.446572	0.39407	0.436072	0.376158	0.433601	0.449043	0.437307	0.426189	0.348981	0.474985	0.411983	0.384805	0.422483	0.378011	0.421248	0.334775	0.469426	0.49475	0.424954	0.429277	0.407041	0.430513	0.364422	0.393453	0.386041	0.460161	0.357011	0.529339	0.545398	0.586164	0.410747	0.444719	0.452749	0.408277
1	274	0.312539	0.373687	0.351452	0.342187	0.463867	0.390364	0.435454	0.315627	0.34404	0.265596	0.429895	0.380482	0.415689	0.407659	0.332922	0.340951	0.431748	0.406424	0.25139	0.432983	0.340951	0.305127	0.279802	0.345275	0.360716	0.337245	0.416306	0.42866	0.29895	0.397159	0.363187	0.363187	0.273626	0.34404	0.290303	0.361334	0.279802	0.344657	0.300185	0.322421	0.35454	0.452749	0.321804	0.440395	0.343422	0.362569	0.394688	0.347128
1	275	0.28845	0.437307	0.306362	0.430513	0.444101	0.390364	0.332304	0.348981	0.374305	0.384805	0.512044	0.316245	0.382335	0.428042	0.397159	0.491044	0.305744	0.359481	0.268067	0.352687	0.38357	0.315009	0.464484	0.425571	0.437307	0.363187	0.392217	0.407659	0.3916	0.397776	0.34651	0.436072	0.397159	0.432983	0.289067	0.415071	0.291538	0.386658	0.342804	0.45769	0.384188	0.471896	0.337863	0.430513	0.4021	0.421248	0.452749	0.42866
1	276	0.462014	0.389129	0.453366	0.434219	0.350834	0.421248	0.322421	0.395306	0.337245	0.388511	0.441013	0.289685	0.458308	0.467573	0.405806	0.332922	0.388511	0.402718	0.295244	0.37307	0.29092	0.397776	0.387276	0.387894	0.385423	0.371217	0.401482	0.414453	0.308215	0.374923	0.329216	0.474367	0.318715	0.39407	0.387894	0.445954	0.435454	0.334157	0.387276	0.411983	0.332922	0.406424	0.465102	0.417542	0.453366	0.416306	0.4021	0.472514
1	277	0.364422	0.316245	0.347128	0.277332	0.387894	0.445954	0.343422	0.360099	0.390364	0.281038	0.314392	0.350834	0.368128	0.386658	0.294009	0.399629	0.303891	0.405188	0.471896	0.392835	0.387276	0.297097	0.316245	0.406424	0.342187	0.39407	0.371217	0.3916	0.390364	0.333539	0.323657	0.327363	0.314392	0.436072	0.366275	0.361334	0.303891	0.368746	0.347128	0.295862	0.374923	0.295244	0.294626	0.295244	0.360716	0.498456	0.41013	0.330451
1	278	0.48672	0.418777	0.494132	0.443484	0.348363	0.535516	0.355775	0.358246	0.410747	0.449043	0.388511	0.275479	0.372452	0.532427	0.418159	0.466955	0.468808	0.409512	0.358246	0.369981	0.416924	0.473749	0.384805	0.442866	0.421865	0.432366	0.500926	0.408894	0.442866	0.423101	0.427424	0.525015	0.507103	0.301421	0.360099	0.4126	0.427424	0.395923	0.36504	0.441013	0.508956	0.450896	0.454602	0.382952	0.322421	0.517603	0.425571	0.359481
[truncated: 230 more columns]
