# Supplementary material for: Estimating genetic variance contributed by a quantitative trait locus: A random model approach
Source: PLoS Comput Biol. 2022 Mar 11;18(3):e1009923. doi: 10.1371/journal.pcbi.1009923 (PMC8942241; doi:10.1371/journal.pcbi.1009923)
Supplement: S3 Data — The matrix has been normalized so that all diagonal elements are unity. The first column (parm) holds a value of 1 and the second column (row) holds the row number of the kinship matrix. col1 –col110 represent the column names of the kinship matrix. This format is required by PROC MIXED and PROC GLIMMIX (SAS procedure). (CSV) [file pcbi.1009923.s003.csv]

parm	row	col1	col2	col3	col4	col5	col6	col7	col8	col9	col10	col11	col12	col13	col14	col15	col16	col17	col18	col19	col20	col21	col22	col23	col24	col25	col26	col27	col28	col29	col30	col31	col32	col33	col34	col35	col36	col37	col38	col39	col40	col41	col42	col43	col44	col45	col46	col47	col48
1	1	0.96015436	0.187606441	0.205538122	0.001713655	-0.116457095	0.063409646	-0.040556887	0.054612048	-0.037197251	-0.009044583	0.086668198	0.058190261	0.073012813	0.196368898	0.156940719	0.055908917	0.10230352	0.08910477	0.013987753	0.110185394	0.163224486	-0.050305228	-0.130942593	0.059673448	-0.04428627	0.167225955	0.005656334	-0.130923176	0.072541858	0.222924501	-0.183360363	-0.059060573	0.002217139	-0.030549297	-0.028864631	0.210801902	0.039759606	-0.164319935	0.038242421	0.055951967	0.130530932	0.239202112	0.268552904	-0.118072231	-0.078543351	-0.030961671	0.306372919	0.235461476
1	2	0.187606441	0.980691426	-0.023819791	0.127924751	-0.157881247	-0.069190976	-0.06613646	-0.01579588	-0.057867057	-0.116138345	-0.055711391	-0.011782991	0.009113603	-0.090097452	0.005542018	0.247898837	-0.054816957	0.189502452	-0.087161562	0.106631685	-0.007371896	0.119192916	-0.255106626	0.007860852	0.116861203	0.062116221	0.081973018	-0.043708095	-0.011182676	0.086093817	-0.139681216	-0.058880175	0.012132193	0.014638377	0.062391785	-0.015711716	-0.019231962	0.112016578	0.099669526	0.182092093	-0.013983857	-0.205372925	0.074047754	-0.008339685	-0.249098327	0.01192177	0.32736905	0.19877195
1	3	0.205538122	-0.023819791	0.882029888	0.18501041	0.067848622	0.224138257	-0.010870858	0.044149929	-0.044921462	-0.004467129	0.056228567	0.359061481	0.408082252	0.081352072	0.091257543	0.33190527	0.139209984	0.008460082	-0.154336804	0.154054986	0.269572822	-0.040124103	0.317531658	0.163876037	0.039149185	0.349813937	-0.016515445	0.059429641	0.064779302	0.261872668	0.29261862	0.097565121	-0.064522275	0.126902479	0.132499338	0.218823089	0.070628993	-0.00681032	0.121639038	-0.054209628	0.039245415	0.105198252	-0.049861753	-0.043097754	0.130813067	0.034515965	0.05167787	0.056579022
1	4	0.001713655	0.127924751	0.18501041	0.875301244	0.272496639	0.022897876	-0.135671907	0.128931166	-0.094720066	-0.084670224	-0.112300537	-0.024920116	0.13968873	0.002392585	0.207421062	0.206169723	-0.068839435	-0.053087928	0.104305657	-0.049146372	-0.020635702	0.183955047	0.299713201	0.2538427	0.119324568	0.207503637	-0.08458435	0.315296046	0.086049327	-0.070635407	0.196417914	0.016679026	-0.131411749	-0.144496574	-0.052831534	0.136498587	0.184189576	0.221633528	-0.026981698	0.160801387	0.36331136	0.188400802	0.104847526	-0.086664865	-0.06793983	0.074034671	0.026454606	0.02315718
1	5	-0.116457095	-0.157881247	0.067848622	0.272496639	1.0388845	-0.007453062	-0.123463693	0.072445877	0.072402675	-0.268936776	-0.132491605	0.147018179	0.062386126	0.10651944	-0.001527807	-0.009389075	-0.092987677	-0.000860388	-0.059594008	-0.141818568	0.034816059	0.19288792	0.232822493	0.097219565	0.262979727	0.019559931	-0.029073792	0.127104064	0.169709875	-0.102323017	0.282250939	-0.137252253	-0.22355285	-0.118014913	-0.1774092	-0.053978489	0.099917296	0.279246539	-0.050286408	0.129962605	0.304518892	-0.04618764	0.035975341	0.083697793	0.160209947	0.146116605	0.00049009	0.0946174
1	6	0.063409646	-0.069190976	0.224138257	0.022897876	-0.007453062	1.128134797	0.240039452	0.243587517	0.053840867	-0.052665973	0.120797716	0.187540532	0.208937849	0.158496809	0.155855244	-0.341015546	0.184576057	0.266746299	-0.204344741	-0.114565664	0.319158158	0.052578825	-0.097149928	-0.004455107	0.030210058	0.310002629	0.352467292	0.040224009	-0.06219299	-0.006246373	0.114494032	-0.30986169	-0.36340349	0.034636532	0.034587373	-0.06214788	0.128270913	0.18074295	-0.042727056	0.069815831	-0.136086582	0.177378816	0.187329811	-0.047087269	-0.119160898	0.045734086	-0.006154848	0.004401555
1	7	-0.040556887	-0.06613646	-0.010870858	-0.135671907	-0.123463693	0.240039452	0.987408296	-0.05510786	-0.136147267	0.284313247	0.379118845	0.025492823	0.016458191	0.014800043	-0.208510308	0.071809036	-0.009593659	-0.130414084	0.019325537	-0.038729926	0.089683316	-0.13816698	0.099030814	0.13	-0.041558486	0.032513165	0.188684767	0.2285995	-0.137756372	0.221053286	0.004024398	0.155758391	-0.032590778	0.147119557	0.355996409	-0.034245555	0.08797025	-0.099348871	0.048759534	-0.159440973	-0.362134564	0.118000072	-0.133750221	-0.295377721	0.078105193	-2.25E-05	-0.173672386	-0.214289561
1	8	0.054612048	-0.01579588	0.044149929	0.128931166	0.072445877	0.243587517	-0.05510786	0.580525915	0.029530683	0.012585896	-0.010562076	0.054995421	0.203070098	0.126122564	0.141230121	-0.064265084	0.05056949	0.033371889	0.085973634	-0.125779538	-0.175047938	0.067618647	0.152024607	-0.009747739	0.1155942	0.113283409	-0.003591997	0.106191605	-0.092809756	0.018756986	0.095738699	0.008736507	-0.04371664	0.002294062	-0.12189802	2.78E-05	0.067989721	0.114295711	-0.0848787	0.117666651	0.192041632	0.011461319	0.065079203	-0.010002069	0.095852274	0.112507751	0.03246808	0.147349287
1	9	-0.037197251	-0.057867057	-0.044921462	-0.094720066	0.072402675	0.053840867	-0.136147267	0.029530683	0.852993854	0.005262951	-0.197384446	0.236789141	-0.025849942	0.041469868	-0.037392085	0.158864127	0.081549982	-0.097052705	0.201980525	-0.131888134	-0.041245226	0.248676909	-0.099908098	-0.144088032	0.171822671	0.006716222	0.066452575	-0.015834501	0.269236573	-0.083311002	0.081597098	-0.1687424	0.075467338	0.090161865	-0.131845742	-0.036175302	-0.106357952	0.019815485	0.022795849	0.140326388	-0.029456821	-0.242747483	0.207351272	0.358488802	0.051149538	0.325815001	0.039658652	-0.064344193
1	10	-0.009044583	-0.116138345	-0.004467129	-0.084670224	-0.268936776	-0.052665973	0.284313247	0.012585896	0.005262951	0.981307029	0.391692327	-0.079061845	0.051204259	-0.07279273	-0.143949062	-0.047234622	-0.039648609	-0.21071048	-0.027552467	0.11306436	-0.058860914	-0.005930494	0.086517235	-0.115478865	-0.121739349	-0.06608701	0.160283314	0.310520629	-0.219179058	0.167675975	0.072850796	0.151197997	0.058161462	0.056821115	0.291981985	-0.012452291	0.006768881	-0.115205413	0.305350288	-0.244837017	-0.137534478	0.114618601	-0.320796908	0.054630746	0.059781971	-0.21072012	-0.101833176	-0.098171779
1	11	0.086668198	-0.055711391	0.056228567	-0.112300537	-0.132491605	0.120797716	0.379118845	-0.010562076	-0.197384446	0.391692327	0.869937142	-0.032452946	0.029990496	0.082324475	-0.22952782	0.039413671	0.059078144	-0.040510488	-0.136690082	0.156602829	0.042663094	-0.019050465	0.172327223	-0.071906716	-0.04428456	0.044141537	0.10927573	0.14944913	-0.061735862	0.133636243	0.071046504	-0.007344667	-0.096489857	0.117439676	0.234505127	0.007153657	0.05444745	-0.054937635	0.239620126	-0.139442419	-0.248510991	0.119498915	-0.332188117	-0.310487621	0.040453875	-0.061268797	0.013307382	-0.105508981
1	12	0.058190261	-0.011782991	0.359061481	-0.024920116	0.147018179	0.187540532	0.025492823	0.054995421	0.236789141	-0.079061845	-0.032452946	0.979976225	0.148847587	0.335163692	0.034649578	0.253482916	0.204555034	0.008879251	0.033455445	-0.016426573	0.138548177	0.027242175	0.120735232	-0.034335783	0.176999137	0.160904124	-0.049483171	0.009615156	0.382859643	0.167729438	0.388956446	-0.101828544	0.033285438	0.211105899	0.057687423	0.155702573	-0.049967053	-0.118110313	-0.038582571	-0.01965774	0.106642665	0.021531314	-0.046479311	0.14116423	0.160169761	0.234106445	0.218769942	0.008026647
1	13	0.073012813	0.009113603	0.408082252	0.13968873	0.062386126	0.208937849	0.016458191	0.203070098	-0.025849942	0.051204259	0.029990496	0.148847587	0.897400763	0.069147196	0.014948143	0.14197589	0.100242394	-0.056313157	-0.050305485	0.044466592	0.069633434	-0.00545733	0.323787219	0.22359038	0.103245262	0.184275744	0.059083796	0.246584937	-0.027991835	0.216782172	0.135582486	0.140279671	-0.021489617	-0.055970509	-0.000167295	0.110248084	0.052431273	0.133079314	-0.026818087	0.118943319	0.099414488	0.064767798	0.041255027	0.113055502	0.113700616	0.123678085	-0.004216654	0.035832814
1	14	0.196368898	-0.090097452	0.081352072	0.002392585	0.10651944	0.158496809	0.014800043	0.126122564	0.041469868	-0.07279273	0.082324475	0.335163692	0.069147196	1.079639081	0.053452724	0.204097043	0.374621187	0.021769876	-0.026251486	-0.300285694	-0.020105282	-0.105630249	0.26233978	0.036307884	-0.094720653	0.154480087	-0.06834804	-0.041498264	0.257928435	0.084600544	0.129091471	-0.113730116	0.021180422	-0.07027384	-0.028245225	0.061537626	-0.164202224	0.099729606	0.009508607	0.056145693	0.068040281	0.136076183	-0.123681738	-0.167798876	0.150222357	0.061285822	0.140415359	0.009268487
1	15	0.156940719	0.005542018	0.091257543	0.207421062	-0.001527807	0.155855244	-0.208510308	0.141230121	-0.037392085	-0.143949062	-0.22952782	0.034649578	0.014948143	0.053452724	1.001057827	-0.017048886	0.105321997	-0.086078686	-0.167818039	0.151992234	-0.118609491	-0.008750655	-0.207930388	-0.020549319	0.008493814	0.127076678	0.000138557	0.034947849	0.325570237	0.147007633	0.054146159	-0.00767162	-0.083433265	0.122860125	-0.198382291	-0.115036518	0.210658443	-0.118284077	0.106730755	-0.031369347	0.111828954	0.265322999	0.134149176	-0.039772126	0.074239018	0.050534864	0.084963967	0.092379284
1	16	0.055908917	0.247898837	0.33190527	0.206169723	-0.009389075	-0.341015546	0.071809036	-0.064265084	0.158864127	-0.047234622	0.039413671	0.253482916	0.14197589	0.204097043	-0.017048886	1.211095251	0.16155853	-0.176595805	0.154575701	0.144590904	-0.042285979	0.084610749	0.326707747	-0.122906584	0.297137221	0.048929631	-0.152096073	0.092292735	0.338620584	0.163423918	0.161685051	0.096726151	0.395138164	0.137846301	0.269439455	-0.006338011	0.055983552	-0.276748641	-0.027626263	-0.009517477	0.032213283	-0.236841447	-0.18347457	0.069410509	0.222818309	0.272360119	0.247115879	-0.213736503
1	17	0.10230352	-0.054816957	0.139209984	-0.068839435	-0.092987677	0.184576057	-0.009593659	0.05056949	0.081549982	-0.039648609	0.059078144	0.204555034	0.100242394	0.374621187	0.105321997	0.16155853	0.918735094	0.135712367	-0.043895342	-0.00692829	0.074905209	-0.102383395	0.352573248	0.092467945	0.077053872	0.083768201	0.187985689	-0.018200907	0.158506452	0.111879553	-0.218197782	-0.087290864	0.112294481	0.152761482	-0.185715773	-0.021639197	-0.085968288	-0.050077959	0.179130558	0.019047309	-0.013739416	0.270281788	0.062017945	-0.087351183	0.20313135	0.094008546	0.287422234	-0.185540949
1	18	0.08910477	0.189502452	0.008460082	-0.053087928	-0.000860388	0.266746299	-0.130414084	0.033371889	-0.097052705	-0.21071048	-0.040510488	0.008879251	-0.056313157	0.021769876	-0.086078686	-0.176595805	0.135712367	0.901516297	-0.045702806	-0.160000516	0.124008186	-0.003221482	-0.083635411	-0.102625711	0.067127499	0.039081301	0.071032141	-0.370723349	-0.066517926	-0.327511921	0.025285015	-0.174641708	-0.209941606	0.085979796	-0.186588211	0.082546293	-0.112505553	0.246278112	-0.120487652	0.06678605	0.029484219	0.139345211	0.032498861	0.031928227	-0.070525237	-0.016246746	0.129110931	0.201590303
1	19	0.013987753	-0.087161562	-0.154336804	0.104305657	-0.059594008	-0.204344741	0.019325537	0.085973634	0.201980525	-0.027552467	-0.136690082	0.033455445	-0.050305485	-0.026251486	-0.167818039	0.154575701	-0.043895342	-0.045702806	1.2454722	-0.145448813	-0.03389543	0.228885624	0.082760601	0.219161595	0.231490092	-0.322102716	-0.28075233	0.2832465	0.064110785	0.027328521	-0.264326298	0.130236278	0.390405632	0.078887364	-0.028900487	0.368318771	-0.13026548	-0.042506173	-0.273928387	-0.019039636	0.22726697	-0.060860939	0.506537268	0.141764659	0.161940388	0.318692871	0.194200742	0.09502193
1	20	0.110185394	0.106631685	0.154054986	-0.049146372	-0.141818568	-0.114565664	-0.038729926	-0.125779538	-0.131888134	0.11306436	0.156602829	-0.016426573	0.044466592	-0.300285694	0.151992234	0.144590904	-0.00692829	-0.160000516	-0.145448813	0.863966984	0.104940683	-0.197793259	-0.154474012	-0.038553403	-0.044879597	0.084438522	-0.063966091	-0.035314293	0.098395671	0.045795003	-0.23567056	-0.010082157	0.168968523	0.110108797	0.203983783	-0.157452537	0.046189572	-0.288319122	0.236917856	-0.032027311	0.007203048	0.061513154	0.054183103	0.059097328	0.112424805	-0.016491152	0.280699058	-0.146080728
1	21	0.163224486	-0.007371896	0.269572822	-0.020635702	0.034816059	0.319158158	0.089683316	-0.175047938	-0.041245226	-0.058860914	0.042663094	0.138548177	0.069633434	-0.020105282	-0.118609491	-0.042285979	0.074905209	0.124008186	-0.03389543	0.104940683	0.916312289	-0.107978797	-0.076103635	0.163973846	0.084963993	0.226753384	0.164335933	-0.07097346	0.081779248	0.080762909	-0.064511284	-0.164620501	-0.031381569	0.047194834	0.266753749	0.194361458	0.039750008	-0.070595985	0.25164986	0.014071686	0.017294527	0.049212297	0.304061975	-0.012398733	0.043325509	-0.041731054	0.128076948	0.164597568
1	22	-0.050305228	0.119192916	-0.040124103	0.183955047	0.19288792	0.052578825	-0.13816698	0.067618647	0.248676909	-0.005930494	-0.019050465	0.027242175	-0.00545733	-0.105630249	-0.008750655	0.084610749	-0.102383395	-0.003221482	0.228885624	-0.197793259	-0.107978797	0.661154274	0.013561998	-0.103676271	0.202359566	-0.019625866	0.136119157	0.088016184	0.181470769	-0.044740998	0.118464822	-0.056044325	-0.043953316	0.076991039	-0.103236067	-0.052766669	0.085352919	0.199280393	-0.062395643	0.149313813	0.035962661	-0.176398562	0.104886961	0.189056206	-0.042841971	0.25191549	0.054799302	0.117569151
1	23	-0.130942593	-0.255106626	0.317531658	0.299713201	0.232822493	-0.097149928	0.099030814	0.152024607	-0.099908098	0.086517235	0.172327223	0.120735232	0.323787219	0.26233978	-0.207930388	0.326707747	0.352573248	-0.083635411	0.082760601	-0.154474012	-0.076103635	0.013561998	1.321404661	0.241265895	0.117650543	-0.009274233	0.149698432	0.409145617	-0.019122612	0.068336155	0.12175755	0.251861184	0.139432048	-0.019920232	0.00095813	0.067647142	-0.101755894	0.171614439	0.066954467	0.178909663	0.286883869	0.187409883	-0.198214213	-0.245651398	0.320489142	0.22108017	-0.042782147	-0.226693416
1	24	0.059673448	0.007860852	0.163876037	0.2538427	0.097219565	-0.004455107	0.13	-0.009747739	-0.144088032	-0.115478865	-0.071906716	-0.034335783	0.22359038	0.036307884	-0.020549319	-0.122906584	0.092467945	-0.102625711	0.219161595	-0.038553403	0.163973846	-0.103676271	0.241265895	0.937388437	-0.004792687	0.138679765	0.001091554	0.339927249	0.028687946	0.11240347	-0.116539175	0.197871569	-0.006961961	-0.089738564	-0.115489576	0.277169261	-0.028062851	0.049349459	0.011613431	0.085268992	0.14795646	0.236509419	0.262267751	-0.135968371	0.035325579	0.110931981	0.046904293	-0.073208016
1	25	-0.04428627	0.116861203	0.039149185	0.119324568	0.262979727	0.030210058	-0.041558486	0.1155942	0.171822671	-0.121739349	-0.04428456	0.176999137	0.103245262	-0.094720653	0.008493814	0.297137221	0.077053872	0.067127499	0.231490092	-0.044879597	0.084963993	0.202359566	0.117650543	-0.004792687	0.736066408	-0.026830213	0.252846503	0.200292959	0.206924737	0.028661495	0.208203778	-0.065820535	0.125344051	0.211452164	-0.069103203	-0.19439855	0.073227855	-0.037106169	-0.089955354	0.052957081	0.265053085	-0.149868132	0.063618297	0.025847799	0.279256762	0.290935222	0.094095284	0.107963318
1	26	0.167225955	0.062116221	0.349813937	0.207503637	0.019559931	0.310002629	0.032513165	0.113283409	0.006716222	-0.06608701	0.044141537	0.160904124	0.184275744	0.154480087	0.127076678	0.048929631	0.083768201	0.039081301	-0.322102716	0.084438522	0.226753384	-0.019625866	-0.009274233	0.138679765	-0.026830213	0.799178083	-0.040329475	-0.128968505	0.192665633	0.048668507	0.163786363	-0.075735411	-0.207327157	0.013348946	0.0640077	0.187912338	0.230116212	-0.00170698	0.043758883	0.207023746	-0.014730969	0.085246715	0.013004948	-0.025235891	-0.038285529	0.056614023	0.050229983	0.126799166
1	27	0.005656334	0.081973018	-0.016515445	-0.08458435	-0.029073792	0.352467292	0.188684767	-0.003591997	0.066452575	0.160283314	0.10927573	-0.049483171	0.059083796	-0.06834804	0.000138557	-0.152096073	0.187985689	0.071032141	-0.28075233	-0.063966091	0.164335933	0.136119157	0.149698432	0.001091554	0.252846503	-0.040329475	1.27353381	0.060379614	0.053809753	0.036521647	-0.158848567	-0.054420455	-0.102535502	0.338900778	0.011245477	-0.532521438	-0.02198789	0.226570118	0.465031843	0.210815404	-0.206661814	0.033082597	-0.038411495	-0.093162817	0.123056816	0.321715767	0.023684032	-0.094567156
1	28	-0.130923176	-0.043708095	0.059429641	0.315296046	0.127104064	0.040224009	0.2285995	0.106191605	-0.015834501	0.310520629	0.14944913	0.009615156	0.246584937	-0.041498264	0.034947849	0.092292735	-0.018200907	-0.370723349	0.2832465	-0.035314293	-0.07097346	0.088016184	0.409145617	0.339927249	0.200292959	-0.128968505	0.060379614	1.26542178	-0.228251582	0.313707975	0.141352313	0.048546706	0.029968406	-0.307258989	-0.141376071	0.213826699	0.054013507	0.094080204	-0.032325826	-0.230818602	0.192194196	0.116230453	-0.098170774	-0.043418314	0.19908665	0.04783304	-0.059432337	-0.159254427
1	29	0.072541858	-0.011182676	0.064779302	0.086049327	0.169709875	-0.06219299	-0.137756372	-0.092809756	0.269236573	-0.219179058	-0.061735862	0.382859643	-0.027991835	0.257928435	0.325570237	0.338620584	0.158506452	-0.066517926	0.064110785	0.098395671	0.081779248	0.181470769	-0.019122612	0.028687946	0.206924737	0.192665633	0.053809753	-0.228251582	1.12980962	-0.028078698	0.248654856	-0.128227091	0.102609752	0.348071138	-0.02313411	-0.07422759	0.028437767	-0.124258693	0.172984849	0.179372801	0.018202125	0.106515591	0.135868486	0.125343099	0.250881414	0.417837939	0.292701869	0.054047816
1	30	0.222924501	0.086093817	0.261872668	-0.070635407	-0.102323017	-0.006246373	0.221053286	0.018756986	-0.083311002	0.167675975	0.133636243	0.167729438	0.216782172	0.084600544	0.147007633	0.163423918	0.111879553	-0.327511921	0.027328521	0.045795003	0.080762909	-0.044740998	0.068336155	0.11240347	0.028661495	0.048668507	0.036521647	0.313707975	-0.028078698	0.808564757	-0.007528136	0.210964867	0.131903513	0.131853231	0.209312547	0.107056936	0.121851995	-0.180533004	0.2581099	-0.073040695	-0.061542996	-0.027147212	0.050873665	-0.300552202	0.126369918	-0.100844079	-0.072703916	0.08029946
1	31	-0.183360363	-0.139681216	0.29261862	0.196417914	0.282250939	0.114494032	0.004024398	0.095738699	0.081597098	0.072850796	0.071046504	0.388956446	0.135582486	0.129091471	0.054146159	0.161685051	-0.218197782	0.025285015	-0.264326298	-0.23567056	-0.064511284	0.118464822	0.12175755	-0.116539175	0.208203778	0.163786363	-0.158848567	0.141352313	0.248654856	-0.007528136	1.12139051	-0.039748699	-0.205212024	0.048110138	0.030930454	0.013458421	0.074690338	0.034633242	-0.068622605	-0.210182589	0.048829774	0.008111576	-0.46192622	-0.024310517	0.106437886	-0.017166241	-0.303957754	0.122464042
1	32	-0.059060573	-0.058880175	0.097565121	0.016679026	-0.137252253	-0.30986169	0.155758391	0.008736507	-0.1687424	0.151197997	-0.007344667	-0.101828544	0.140279671	-0.113730116	-0.00767162	0.096726151	-0.087290864	-0.174641708	0.130236278	-0.010082157	-0.164620501	-0.056044325	0.251861184	0.197871569	-0.065820535	-0.075735411	-0.054420455	0.048546706	-0.128227091	0.210964867	-0.039748699	0.894067024	0.236859677	0.160488601	0.161376377	0.112824501	-0.075646315	-0.057334621	-0.021884858	0.126656804	-0.016379632	0.130775252	0.057144339	-0.15568576	0.114737075	0.088134421	-0.103433083	0.003002481
1	33	0.002217139	0.012132193	-0.064522275	-0.131411749	-0.22355285	-0.36340349	-0.032590778	-0.04371664	0.075467338	0.058161462	-0.096489857	0.033285438	-0.021489617	0.021180422	-0.083433265	0.395138164	0.112294481	-0.209941606	0.390405632	0.168968523	-0.031381569	-0.043953316	0.139432048	-0.006961961	0.125344051	-0.207327157	-0.102535502	0.029968406	0.102609752	0.131903513	-0.205212024	0.236859677	0.896946514	0.205675103	0.285953897	0.013790717	-0.144181266	-0.37960626	-0.138079781	-0.015875631	0.118606735	-0.028304598	0.166297429	0.105299083	0.280556797	0.032738283	0.189723261	-0.260855735
1	34	-0.030549297	0.014638377	0.126902479	-0.144496574	-0.118014913	0.034636532	0.147119557	0.002294062	0.090161865	0.056821115	0.117439676	0.211105899	-0.055970509	-0.07027384	0.122860125	0.137846301	0.152761482	0.085979796	0.078887364	0.110108797	0.047194834	0.076991039	-0.019920232	-0.089738564	0.211452164	0.013348946	0.338900778	-0.307258989	0.348071138	0.131853231	0.048110138	0.160488601	0.205675103	1.064257666	0.163262686	-0.33143316	-0.021250704	-0.047114124	0.157149565	0.147782591	-0.164240079	-0.044178895	-0.058019234	0.039521172	0.298197591	0.283169907	0.044816197	-0.027232031
1	35	-0.028864631	0.062391785	0.132499338	-0.052831534	-0.1774092	0.034587373	0.355996409	-0.12189802	-0.131845742	0.291981985	0.234505127	0.057687423	-0.000167295	-0.028245225	-0.198382291	0.269439455	-0.185715773	-0.186588211	-0.028900487	0.203983783	0.266753749	-0.103236067	0.00095813	-0.115489576	-0.069103203	0.0640077	0.011245477	-0.141376071	-0.02313411	0.209312547	0.030930454	0.161376377	0.285953897	0.163262686	1.232701772	-0.036923241	0.016569267	-0.207793853	0.121877047	-0.08205947	-0.220702306	-0.11597232	0.053902169	-0.123394225	0.08222162	-0.219386892	0.144062276	-0.09219664
1	36	0.210801902	-0.015711716	0.218823089	0.136498587	-0.053978489	-0.06214788	-0.034245555	2.78E-05	-0.036175302	-0.012452291	0.007153657	0.155702573	0.110248084	0.061537626	-0.115036518	-0.006338011	-0.021639197	0.082546293	0.368318771	-0.157452537	0.194361458	-0.052766669	0.067647142	0.277169261	-0.19439855	0.187912338	-0.532521438	0.213826699	-0.07422759	0.107056936	0.013458421	0.112824501	0.013790717	-0.33143316	-0.036923241	1.20156812	-0.062348883	-0.019001791	-0.170666862	-0.133219057	0.100007876	0.241761571	0.301308092	0.039178813	-0.090708153	-0.005779026	0.195545952	0.209982669
1	37	0.039759606	-0.019231962	0.070628993	0.184189576	0.099917296	0.128270913	0.08797025	0.067989721	-0.106357952	0.006768881	0.05444745	-0.049967053	0.052431273	-0.164202224	0.210658443	0.055983552	-0.085968288	-0.112505553	-0.13026548	0.046189572	0.039750008	0.085352919	-0.101755894	-0.028062851	0.073227855	0.230116212	-0.02198789	0.054013507	0.028437767	0.121851995	0.074690338	-0.075646315	-0.144181266	-0.021250704	0.016569267	-0.062348883	0.445227804	-0.206845097	-0.009571095	-0.023438638	-0.0201164	-0.019220414	-0.023172615	-0.061858141	-0.023119018	-0.067473303	-0.129901369	-0.016916635
1	38	-0.164319935	0.112016578	-0.00681032	0.221633528	0.279246539	0.18074295	-0.099348871	0.114295711	0.019815485	-0.115205413	-0.054937635	-0.118110313	0.133079314	0.099729606	-0.118284077	-0.276748641	-0.050077959	0.246278112	-0.042506173	-0.288319122	-0.070595985	0.199280393	0.171614439	0.049349459	-0.037106169	-0.00170698	0.226570118	0.094080204	-0.124258693	-0.180533004	0.034633242	-0.057334621	-0.37960626	-0.047114124	-0.207793853	-0.019001791	-0.206845097	1.116132454	0.008963174	0.246217988	0.036018253	-0.084320128	0.036818322	-0.087245238	-0.110246824	0.09827764	0.01894413	0.318093089
1	39	0.038242421	0.099669526	0.121639038	-0.026981698	-0.050286408	-0.042727056	0.048759534	-0.0848787	0.022795849	0.305350288	0.239620126	-0.038582571	-0.026818087	0.009508607	0.106730755	-0.027626263	0.179130558	-0.120487652	-0.273928387	0.236917856	0.25164986	-0.062395643	0.066954467	0.011613431	-0.089955354	0.043758883	0.465031843	-0.032325826	0.172984849	0.2581099	-0.068622605	-0.021884858	-0.138079781	0.157149565	0.121877047	-0.170666862	-0.009571095	0.008963174	1.127680371	-0.053793222	-0.312180973	0.130058365	-0.093421035	-0.330613165	0.144264214	0.026335402	0.006737637	0.014092485
1	40	0.055951967	0.182092093	-0.054209628	0.160801387	0.129962605	0.069815831	-0.159440973	0.117666651	0.140326388	-0.244837017	-0.139442419	-0.01965774	0.118943319	0.056145693	-0.031369347	-0.009517477	0.019047309	0.06678605	-0.019039636	-0.032027311	0.014071686	0.149313813	0.178909663	0.085268992	0.052957081	0.207023746	0.210815404	-0.230818602	0.179372801	-0.073040695	-0.210182589	0.126656804	-0.015875631	0.147782591	-0.08205947	-0.133219057	-0.023438638	0.246217988	-0.053793222	1.06355618	0.28639131	0.002238269	0.301267635	0.081201027	-0.091973185	0.432995009	0.007831294	0.076427483
1	41	0.130530932	-0.013983857	0.039245415	0.36331136	0.304518892	-0.136086582	-0.362134564	0.192041632	-0.029456821	-0.137534478	-0.248510991	0.106642665	0.099414488	0.068040281	0.111828954	0.032213283	-0.013739416	0.029484219	0.22726697	0.007203048	0.017294527	0.035962661	0.286883869	0.14795646	0.265053085	-0.014730969	-0.206661814	0.192194196	0.018202125	-0.061542996	0.048829774	-0.016379632	0.118606735	-0.164240079	-0.220702306	0.100007876	-0.0201164	0.036018253	-0.312180973	0.28639131	1.080058027	0.14792786	0.239356055	0.205492032	0.041378288	0.050474689	0.075228505	0.028329354
1	42	0.239202112	-0.205372925	0.105198252	0.188400802	-0.04618764	0.177378816	0.118000072	0.011461319	-0.242747483	0.114618601	0.119498915	0.021531314	0.064767798	0.136076183	0.265322999	-0.236841447	0.270281788	0.139345211	-0.060860939	0.061513154	0.049212297	-0.176398562	0.187409883	0.236509419	-0.149868132	0.085246715	0.033082597	0.116230453	0.106515591	-0.027147212	0.008111576	0.130775252	-0.028304598	-0.044178895	-0.11597232	0.241761571	-0.019220414	-0.084320128	0.130058365	0.002238269	0.14792786	1.070874524	0.14566634	-0.149045973	-0.052038712	-0.005403981	0.078007607	-0.197915708
1	43	0.268552904	0.074047754	-0.049861753	0.104847526	0.035975341	0.187329811	-0.133750221	0.065079203	0.207351272	-0.320796908	-0.332188117	-0.046479311	0.041255027	-0.123681738	0.134149176	-0.18347457	0.062017945	0.032498861	0.506537268	0.054183103	0.304061975	0.104886961	-0.198214213	0.262267751	0.063618297	0.013004948	-0.038411495	-0.098170774	0.135868486	0.050873665	-0.46192622	0.057144339	0.166297429	-0.058019234	0.053902169	0.301308092	-0.023172615	0.036818322	-0.093421035	0.301267635	0.239356055	0.14566634	1.135852912	0.029637939	0.013189514	0.167306479	0.325420471	0.181146056
1	44	-0.118072231	-0.008339685	-0.043097754	-0.086664865	0.083697793	-0.047087269	-0.295377721	-0.010002069	0.358488802	0.054630746	-0.310487621	0.14116423	0.113055502	-0.167798876	-0.039772126	0.069410509	-0.087351183	0.031928227	0.141764659	0.059097328	-0.012398733	0.189056206	-0.245651398	-0.135968371	0.025847799	-0.025235891	-0.093162817	-0.043418314	0.125343099	-0.300552202	-0.024310517	-0.15568576	0.105299083	0.039521172	-0.123394225	0.039178813	-0.061858141	-0.087245238	-0.330613165	0.081201027	0.205492032	-0.149045973	0.029637939	1.116607522	-0.133924397	0.14389599	0.153359404	-0.04799765
1	45	-0.078543351	-0.249098327	0.130813067	-0.06793983	0.160209947	-0.119160898	0.078105193	0.095852274	0.051149538	0.059781971	0.040453875	0.160169761	0.113700616	0.150222357	0.074239018	0.222818309	0.20313135	-0.070525237	0.161940388	0.112424805	0.043325509	-0.042841971	0.320489142	0.035325579	0.279256762	-0.038285529	0.123056816	0.19908665	0.250881414	0.126369918	0.106437886	0.114737075	0.280556797	0.298197591	0.08222162	-0.090708153	-0.023119018	-0.110246824	0.144264214	-0.091973185	0.041378288	-0.052038712	0.013189514	-0.133924397	0.933246966	0.260900623	0.014064723	-0.024691917
1	46	-0.030961671	0.01192177	0.034515965	0.074034671	0.146116605	0.045734086	-2.25E-05	0.112507751	0.325815001	-0.21072012	-0.061268797	0.234106445	0.123678085	0.061285822	0.050534864	0.272360119	0.094008546	-0.016246746	0.318692871	-0.016491152	-0.041731054	0.25191549	0.22108017	0.110931981	0.290935222	0.056614023	0.321715767	0.04783304	0.417837939	-0.100844079	-0.017166241	0.088134421	0.032738283	0.283169907	-0.219386892	-0.005779026	-0.067473303	0.09827764	0.026335402	0.432995009	0.050474689	-0.005403981	0.167306479	0.14389599	0.260900623	1.007294578	0.179594994	0.029240786
1	47	0.306372919	0.32736905	0.05167787	0.026454606	0.00049009	-0.006154848	-0.173672386	0.03246808	0.039658652	-0.101833176	0.013307382	0.218769942	-0.004216654	0.140415359	0.084963967	0.247115879	0.287422234	0.129110931	0.194200742	0.280699058	0.128076948	0.054799302	-0.042782147	0.046904293	0.094095284	0.050229983	0.023684032	-0.059432337	0.292701869	-0.072703916	-0.303957754	-0.103433083	0.189723261	0.044816197	0.144062276	0.195545952	-0.129901369	0.01894413	0.006737637	0.007831294	0.075228505	0.078007607	0.325420471	0.153359404	0.014064723	0.179594994	1.007002153	0.12114864
1	48	0.235461476	0.19877195	0.056579022	0.02315718	0.0946174	0.004401555	-0.214289561	0.147349287	-0.064344193	-0.098171779	-0.105508981	0.008026647	0.035832814	0.009268487	0.092379284	-0.213736503	-0.185540949	0.201590303	0.09502193	-0.146080728	0.164597568	0.117569151	-0.226693416	-0.073208016	0.107963318	0.126799166	-0.094567156	-0.159254427	0.054047816	0.08029946	0.122464042	0.003002481	-0.260855735	-0.027232031	-0.09219664	0.209982669	-0.016916635	0.318093089	0.014092485	0.076427483	0.028329354	-0.197915708	0.181146056	-0.04799765	-0.024691917	0.029240786	0.12114864	0.976842444
1	49	0.081150775	0.034032551	0.019970571	0.168394347	0.151338324	-0.13057185	0.023430181	-0.011474917	0.174345117	0.017286169	-0.047724531	0.001429191	-0.231234598	-0.069153865	-0.128025217	0.022642816	-0.305888692	-0.051636867	0.054924321	-0.035353508	0.122245857	0.164009934	-0.195185543	0.000566864	-0.059177584	0.186744329	-0.019354769	-0.137919335	0.070430416	-0.141787133	0.071929979	0.156860572	-0.083084379	-0.032772021	0.0243275	0.244825352	-0.03307265	0.178804226	0.199294528	0.087872516	-0.203977181	-0.019456165	0.115732316	-0.015605838	-0.115705509	0.215724608	0.100154966	0.300643872
1	50	0.013419283	-0.339480696	0.073641353	-0.052502771	0.350290371	-0.122732029	0.081988354	0.068891641	0.167766176	-0.036025179	0.084546987	0.164517682	-0.097614633	0.064994978	-0.015953486	0.113191172	-0.126928818	-0.099545995	0.133440206	-0.151982317	0.176381798	0.08120694	0.147684222	-0.087364674	0.206217976	0.04680911	-0.121910592	0.055662511	0.082625408	0.068817813	0.274642938	-0.004121322	0.016187715	0.093549326	-0.005997032	0.197336663	0.075211109	-0.044370321	0.115195122	-0.199660328	0.010177732	-0.218421578	-0.071904121	-0.037510901	0.266250086	0.11009042	-0.117173987	0.28371204
1	51	-0.005726075	0.132997645	-0.028869999	0.051768709	0.039452384	-0.332415728	-0.120246152	-0.021980113	0.162031211	0.338385148	0.011402767	-0.123607005	0.006250065	-0.061807665	-0.171042639	0.013252869	-0.19784983	-0.107419541	0.014966563	-0.203342409	-0.184375732	0.194158126	-0.042282865	0.014589157	0.078726299	-0.088289534	0.094522967	-0.00849571	0.114545671	0.053935105	0.210874259	0.029389262	-0.004685216	0.085983942	0.073318276	-0.117737216	0.009764016	0.11299675	0.047662654	0.182547626	0.023836844	-0.25487567	-0.182571142	0.155352628	0.101543213	-0.041460491	-0.182762116	0.198770989
1	52	0.2202977	-0.102160964	0.281249218	0.077219303	-0.037119406	0.07557264	-0.098779076	0.02801825	-0.027303926	0.001691805	0.147442289	0.154100933	0.237044938	0.104994364	0.090376148	0.171940742	0.285809332	-0.09347406	0.122863595	0.093687579	0.229105656	0.046514809	0.245263062	0.086385797	0.088693993	0.033469597	0.058425141	0.040481175	0.27525223	0.234216701	-0.077889955	0.041021898	0.028246395	-0.015890009	0.104437948	0.286046923	0.054344579	-0.252152608	0.292306141	-0.109984881	0.058051677	0.091452781	0.274335144	-0.146695269	0.153993889	0.090925156	0.298692577	0.080219112
1	53	-0.002643843	0.209197125	0.145811105	0.237902413	0.058914442	0.008922142	0.041093043	0.074456714	-0.041297903	0.178155717	0.089182877	0.086990553	0.000583679	-0.205328879	-0.089624444	0.084689471	-0.055460128	-0.026535967	-0.096081234	0.085224589	0.032477423	0.061044452	0.15860682	-0.059809443	0.061088844	0.155789803	-0.044884166	0.273488807	-0.101296144	0.002304529	0.156357364	-0.139718079	-0.181807795	-0.0421756	0.064015505	-0.02813514	0.093466295	0.087068254	-0.116825193	0.004484445	0.278370891	0.007500375	-0.034004247	0.145127309	-0.145476086	-0.087017612	0.182913858	0.0465883
1	54	-0.02414329	-0.001176796	0.248506538	0.17447231	-0.104750001	0.081052983	-0.000948699	0.130358911	-0.061546697	0.048645564	0.035620602	0.019911472	0.003518151	-0.068850553	0.050665924	0.161548614	0.019885085	0.075815347	0.0160932	0.062804888	0.12347054	-0.03282432	0.165415975	0.013557732	-0.012713373	0.126114598	-0.010772244	-0.072504677	0.052855795	-0.019988504	0.048471437	0.069428773	-0.010583947	0.08586168	0.211403762	0.146276423	0.049484531	0.054120597	0.029837399	0.047442844	0.050908374	-0.014082594	0.07454683	-0.072862297	0.105445703	0.030855475	0.13952042	0.072941925
1	55	-0.007695889	-0.131742864	0.134710497	0.223688325	0.239811611	-0.00870821	-0.092206968	0.065874403	0.133346882	-0.148676127	-0.12903687	0.269432905	-0.035584883	-0.023616283	0.173335357	0.12702961	0.23275562	0.034813261	0.256771737	-0.166678867	0.106679757	0.171082792	0.446639995	0.137899725	0.391078985	-0.090196955	0.130844579	0.012839169	0.360751047	0.064403909	0.169472045	0.172508164	0.027899376	0.157121062	-0.114195706	0.015993694	-0.018565385	0.028791543	0.045558649	0.203078672	0.403897891	0.139650445	0.270982842	-0.152077022	0.134582552	0.245995017	0.084922552	0.124566399
1	56	0.183565534	-0.106279755	-0.066812013	-0.31286631	-0.079437524	0.225503034	0.075132402	0.163478185	-0.010395077	0.084327868	0.253145584	0.084317742	0.019866014	0.166921686	0.011223128	-0.14103038	0.103377639	-0.055757868	-0.013698807	0.028852535	0.2319208	-0.123302453	-0.138668469	-0.045254304	0.111310459	0.132950292	-0.060921546	-0.09506925	0.022300303	0.216243548	0.007068942	-0.124402698	-0.053735747	0.009840855	0.101123036	0.094316713	0.034545247	-0.297619829	0.152827021	-0.123327189	0.062319147	-0.113729021	0.044904081	-0.078619665	0.054496668	-0.075835792	-0.017932653	0.234388155
1	57	0.133295335	0.061343437	0.154468183	0.049975322	0.077118547	0.001878796	0.073303265	-0.071502146	0.066328872	0.03155693	0.123150038	0.129202543	-0.149287911	0.149713833	-0.097624884	0.297216942	-0.063205137	-0.036437454	0.226338974	-0.057006886	0.078627749	0.152537838	0.032554809	-0.052537253	0.031469203	-0.022722706	-0.172717142	0.109449448	0.067112376	0.049070895	0.030375438	-0.076745944	0.106329338	0.015409312	0.213684229	0.134841138	-0.029298493	-0.111514192	-0.113538649	-0.143820891	0.069116734	-0.008039479	-0.010773399	0.086415031	-0.091304519	0.045273095	0.175131402	-0.082300918
1	58	-0.048698637	-0.067237634	-0.024113388	0.204786695	0.212023029	-0.275983878	-0.210565682	0.13506178	0.168508398	-0.017998048	-0.165027371	-0.008012612	-0.002475567	0.007714342	0.090753482	0.016396748	0.148789611	-0.029034296	0.446831641	0.049989705	-0.009331347	0.138867067	0.24453231	0.263551646	0.150945729	-0.079399773	0.055798269	0.01985751	0.338562781	-0.009366595	-0.298823941	0.024993117	0.346309941	0.148728879	-0.002622946	-0.008969945	0.027601515	0.01757085	0.140323704	0.234170171	0.275354108	0.220127363	0.490586258	0.06846015	0.401506938	0.170423355	0.212408078	-0.030813055
1	59	0.084886149	0.016250301	0.103545188	0.06198966	0.12948639	-0.17213913	0.010317072	-0.008664639	-0.06365946	-0.021843744	-0.076823631	0.143909564	-0.021543123	0.27659911	0.008318361	0.225241684	0.204745787	0.067392626	-0.241811132	0.013210897	-0.071276116	-0.205623738	0.174073736	0.06552106	-0.102079869	0.171913959	-0.112501411	-0.076453667	0.071951869	-0.076772719	0.201724716	0.146077457	0.008866282	-0.137197157	0.042324907	0.067118278	-0.104203103	-0.125423149	0.06276761	-0.001785188	0.1416742	0.340305779	-0.285495035	0.056388606	0.034820052	-0.000712057	0.113200256	-0.239086776
1	60	0.058762369	0.210854412	0.021502079	-0.058968884	-0.194876751	0.099558223	0.148025234	-0.051230371	0.152648582	0.14304287	0.00472478	0.113007714	0.123866498	-0.23279962	-0.064353962	0.193348211	0.016340937	-0.178874852	0.185129088	-0.037382265	-0.05845194	0.237805589	0.020187487	-0.027898485	0.138059803	-0.244976757	0.272439206	0.378988292	-0.180837505	0.237392061	-0.130093927	0.147746493	0.122038549	0.034047122	0.060097986	-0.114263083	-0.022119639	-0.102412955	-0.135501106	0.034331542	-0.041383343	-0.121178412	-0.003164047	0.211683509	-0.160678744	0.190265499	0.014767837	-0.204623068
1	61	-0.169094648	0.01075983	-0.165430359	0.13815343	0.187355666	-0.216538759	-0.073514808	-0.083411327	0.279077393	0.052824757	-0.074331994	0.093148178	-0.07777658	0.098130246	0.028178047	0.064323171	-0.046802038	0.007017728	0.301756565	-0.161985725	-0.07162616	0.16978459	-0.098698126	0.049603942	0.083416968	-0.023896938	-0.144434749	0.072019356	0.350598093	-0.133558525	0.098728324	0.083570843	-0.149946317	-0.099927283	-0.076349263	0.155235792	-0.03213842	0.136326647	0.028114639	0.191868733	0.131977445	-0.042344821	0.12201066	0.255243655	0.052020688	0.23849876	0.003129478	0.123566119
1	62	0.000800652	0.256096051	0.063502959	-0.232863347	-0.135998216	0.137675415	0.221217252	0.017739238	0.208452301	0.023023373	0.109722467	0.23034704	-0.035259545	0.184134167	-0.177472882	0.229032538	0.17749247	0.0031764	0.059028548	-0.239366387	0.13558706	-0.018814918	-0.033044988	0.081087079	0.13879209	-0.057382826	0.153307916	0.005829889	-0.105038875	0.238686171	0.009924684	-0.096898761	0.028767705	0.149728581	0.274047308	-0.021592048	-0.102962775	0.061707404	0.100130589	-0.099226964	-0.249601196	-0.534341197	-0.093970651	-0.104290414	0.04063514	-0.025066464	0.031951841	0.084534701
1	63	-0.117512839	0.005025282	0.00371182	-0.02128283	-0.084701962	0.134411856	0.187413295	-0.16568793	0.109687219	-0.001816743	0.121166855	0.018438101	-0.0766005	-0.070497058	0.082593732	-0.002970529	0.04232941	0.190275861	0.246339713	-0.012707247	0.136267256	0.124048402	-0.069958911	0.021688624	0.035221001	-0.121971917	0.202031066	-0.134332508	0.344312124	-0.004741626	0.043907893	0.013528258	0.067615223	0.514734337	0.173274845	-0.136923423	-0.093576811	0.2467343	0.19627319	0.078213396	-0.287862195	0.137745587	0.264039585	-0.043692542	0.19307873	0.140551054	-0.015825788	0.04102758
1	64	0.203457638	0.165328639	-0.027283374	-0.014275446	0.066400697	0.083423359	0.029623555	0.049803081	0.047190986	0.0254315	0.096933565	0.016193158	-0.070102919	0.098118975	-0.079673551	0.073571478	0.281753891	0.211113637	0.002828074	-0.146243912	-0.001217683	0.095482729	0.09340989	0.038476933	0.204898614	-0.075019314	0.298517197	0.12129934	0.065455619	0.00185519	0.052976667	-0.086182735	0.07259531	0.032817825	0.014187878	-0.011580292	-0.123696326	0.2790574	0.001844618	-0.060882651	-0.046256945	0.114137745	-0.004016125	-0.122604824	0.068775266	0.078807607	0.370481788	0.109539815
1	65	0.036855374	-0.062018063	-0.043927981	-0.006588035	-0.091454481	-0.099333238	0.010794459	-0.020594299	-0.248794095	0.309950906	0.241624029	-0.30440585	-0.077743599	-0.314094431	-0.213989079	-0.343624928	-0.146448776	0.002235321	-0.20449848	0.177221645	-0.032259013	0.040885885	-0.020868205	0.029295164	-0.204124215	-0.028821252	0.125369493	-0.284334678	-0.227910053	-0.09348267	-0.210757362	0.253216954	0.003594787	0.035668916	0.25121001	-0.097056911	-0.022168011	0.044186361	0.119672315	0.126127465	0.040360501	0.07676294	-0.001461364	-0.081207538	-0.136806945	-0.287768621	0.011750843	-0.041480257
1	66	0.131120275	0.156709028	0.189815708	0.095365289	0.256726003	0.160613645	0.113108476	0.10738346	0.045054898	-0.11922452	-0.095078088	0.286931	0.0040576	0.171641222	0.23619121	0.155720762	0.179561454	0.14196303	-0.203256641	-0.052587304	0.145093434	-0.010991405	0.127275922	-0.022888828	0.236120832	0.138563185	0.338868852	0.02084247	0.23057295	0.155456652	0.142946004	-0.067900741	-0.169864495	0.155944941	-0.097773585	-0.120242947	-0.015236673	0.231375522	0.249363409	0.135503812	0.147327517	0.034261481	-0.052279557	-0.173761028	0.244952542	0.229445414	0.133377335	0.12763575
1	67	0.00654945	0.13132431	-0.068533644	-0.254778257	-0.097923916	0.228835497	0.009210605	0.021885883	0.054491149	0.069289698	0.074524597	0.169481058	-0.053430157	0.150495551	-0.079479389	-0.107257738	0.053155461	0.080047728	-0.297278304	-0.182838572	-0.121284978	0.001386497	-0.113396752	-0.132922947	0.064169262	-0.073111589	0.240479364	-0.035038723	-0.055924349	-0.020611734	0.219665608	-0.342732673	-0.103093729	-0.025233551	-0.276503863	-0.31530636	-0.01655797	-0.112831951	0.003825217	-0.023001079	0.037652146	-0.060374437	-0.435265916	0.113997701	-0.166913688	-0.065580347	-0.299232294	-0.160699161
1	68	0.098617397	-0.189553635	0.112564244	0.175455633	0.01673049	0.078623986	0.078076657	-0.008258432	0.016536236	0.196361286	0.12740304	0.001437973	0.190224673	-0.123523658	0.033398273	-0.071907868	0.119526917	-0.101869907	0.173914612	0.025890656	-0.016975619	0.04798484	0.003412989	0.206130273	0.088277731	-0.049959359	0.020660184	0.467918166	-0.010570502	0.07494515	0.071171415	0.089344034	-0.127002707	-0.137927548	-0.254440299	0.122691886	0.022032814	0.107150517	-0.158223237	-0.156049191	0.069087327	0.254515847	0.104426998	0.153368936	-0.038845975	-0.012148434	0.049307805	0.109640038
1	69	-0.10304167	0.180678542	-0.007609083	-0.013894719	-0.190893454	-0.041837459	0.036980224	0.044965451	0.074097842	0.370916458	0.078689556	-0.008627331	0.050728017	-0.12958004	-0.263588928	0.108433473	0.032781815	0.049834601	-0.023668574	0.026245241	-0.096571358	0.04317358	0.141934691	-0.109532077	0.033442525	-0.060371379	-0.043822202	0.036832301	-0.102554957	0.103685063	-8.75E-05	0.060354807	0.166119898	0.043008774	0.214538985	-0.085348386	0.008554632	-0.068810605	-0.094068245	0.192107166	0.046931153	-0.086591495	-0.03601858	0.16215311	-0.035518385	-0.183211866	-0.038397069	0.003700567
1	70	0.119649673	0.182391228	-0.02735211	-0.190400419	-0.058229918	0.216201652	-0.070843758	0.009492633	-0.097788053	-0.03343983	0.08092177	0.055689602	0.089895516	-0.019858854	0.090406391	-0.313574719	0.214637509	0.444566366	-0.101210285	0.203218921	0.333380054	-0.175319842	-0.183634319	0.04740437	0.078939329	-0.034822218	0.053709213	-0.17414778	-0.005948009	-0.083224014	-0.11371978	-0.174779301	-0.002055125	0.067333216	-0.093779815	0.063002775	-0.08214577	-0.060306596	0.155378146	-0.153310124	0.040055901	0.201916713	0.171671541	0.047294065	0.110746747	-0.183158188	0.265008823	0.2092989
1	71	-0.140894621	0.020861172	0.107926874	0.10107926	0.201424812	0.331848739	0.008753755	0.166056741	-0.056184537	-0.185859525	-0.154476634	0.215579514	0.029293478	0.1434522	0.059168573	-0.121552061	-0.122405582	0.183428738	-0.15183506	-0.128742427	0.083404516	-0.101847432	-0.104081101	-0.010555767	0.050877885	0.114719651	-0.070754001	0.017211571	-0.105332042	-0.182779907	0.345329241	-0.166245774	-0.139675367	-0.067543145	-0.003746095	-0.046810836	-0.005438583	0.109494496	-0.243280863	0.02603567	0.202936632	0.087847793	-0.054305013	0.11704257	0.003302528	-0.115864677	-0.084681827	-0.094636042
1	72	0.038659111	0.101995081	-0.199382719	0.006605099	-0.258785785	-0.092127615	-0.016720986	0.039663429	0.054376438	0.109725123	-0.064724998	-0.147521862	-0.063952965	-0.024593236	-0.105080483	0.043978716	-0.327152086	-0.022623162	0.08963231	-0.062447254	-0.029383656	0.064949035	-0.232726759	-0.192391597	-0.16120722	0.014869852	-0.326836264	-0.143636245	-0.07841755	-0.143003571	0.07469936	0.014258301	0.216632587	-0.158157451	0.307411099	0.137069111	0.026196342	-0.19716999	-0.257975152	0.02147303	-0.065082226	0.015093209	0.074983552	0.237243899	-0.210502846	-0.119102393	0.014576658	0.072465703
1	73	-0.229568227	-0.182292376	-0.197338829	-0.02806679	0.165317292	0.243344043	0.15224813	0.134251447	0.102587332	-0.031382441	-0.013804529	0.017281637	-0.159237246	-0.126493924	-0.01095821	-0.103265319	-0.275125884	0.068052801	0.078207289	-0.07083672	0.139843925	0.056269642	-0.277323648	-0.127097239	0.141563001	0.047071501	-0.192742197	-0.087084279	-0.02164379	-0.20672573	0.242022987	-0.1543481	-0.059069655	0.016403256	0.081973897	-0.012319339	0.157429592	-0.227990683	-0.177439693	-0.114436547	0.008605029	-0.082897182	0.02958841	0.206015756	0.06664043	0.029066471	-0.225665168	-0.033007561
1	74	-0.142702286	-0.087163545	0.017268657	0.14234473	0.444262055	-0.167307633	-0.350216521	0.04448035	-0.026233935	-0.150975722	-0.111004852	0.069861897	0.014057057	0.141131121	0.000702897	0.028192044	0.168590128	0.095190699	-0.112904904	0.096574664	0.134939643	0.01890306	0.218415178	-0.00224908	0.130928963	0.146156006	0.040661033	-0.297252121	0.248607374	-0.158658192	0.022041201	-0.048069634	0.016523458	0.083234064	0.091433269	-0.035822645	-0.047841337	0.1226779	0.221904034	0.193697169	0.36619434	0.011368219	0.081753236	0.144061195	0.221024196	0.005239311	0.255101219	0.011893481
1	75	0.163561846	0.037096941	0.136588054	0.140378031	0.038296196	0.109001669	-0.008975039	0.039722072	-0.05449297	0.055937201	-0.049883972	0.025256994	0.008797775	0.110539464	0.205477301	0.003944018	0.220640479	0.069236539	-0.048489919	0.015299249	0.321794994	-0.23950391	0.047858072	0.06937527	-0.039528242	0.108179548	-0.136297057	0.068018809	-0.025772582	0.188958458	-0.054787876	-0.092949443	-0.02661485	-0.195904731	0.174735216	0.294753924	0.122300471	-0.172470037	0.272301342	-0.004662472	0.086539971	0.305824756	0.296213387	-0.215897665	0.033561284	-0.337987877	0.082964603	0.048038493
1	76	-0.244051765	-0.01583694	-0.106565938	0.086153593	0.12691349	0.343790973	0.123523009	0.326508693	-0.031409984	0.140598608	0.026566501	0.073443954	0.229532176	0.207025314	0.159893226	0.051062036	0.103643655	-0.00218862	0.008849455	-0.112501744	-0.22765756	-0.008378094	0.218059286	0.039902604	0.25759945	-0.191094445	0.318368632	0.532474956	-0.059998205	0.01160641	0.275448198	-0.113240131	0.046488249	-0.073891237	-0.009920827	-0.393920151	0.018912914	0.034085798	-0.049689109	-0.083023664	0.088451178	0.170793707	-0.160197453	0.009390964	0.302225773	0.074337946	-0.030627359	-0.247042704
1	77	0.02724741	-0.193835023	0.024600638	-0.017435387	0.047954821	-0.101493601	-0.114404322	-0.110556148	0.13917761	0.255583156	0.033158897	0.116616422	-0.010431696	-0.081854341	0.160021358	-0.076951221	-0.023028351	-0.062800817	0.019487536	0.218525238	0.083737306	0.050121848	-0.155054693	-0.024610539	-0.072689705	0.056173099	-0.101570849	-0.03615452	0.293429212	-0.069462761	0.106864489	0.01263583	0.060791124	0.178192644	-0.050895489	0.213955409	0.024441192	-0.311962415	0.247357663	-0.120027891	0.002634367	0.225749798	-0.029227586	0.316938957	0.129661962	0.08865534	0.08884732	-0.124669779
1	78	0.200915081	-0.213828325	0.221915219	0.097159018	0.238162654	0.131514867	-0.000411791	0.145845205	0.03241754	-0.197432104	-0.114338522	0.296544735	0.206581555	0.170931015	-0.075003667	-0.011319022	0.122997463	0.040462884	0.427147658	-0.258184792	0.162969528	0.163544764	0.250403552	0.210483272	0.24542847	-0.016383747	-0.038354342	0.233397507	-0.00236855	0.116843373	0.124127098	0.101437422	0.034999872	-0.14727912	-0.233867904	0.355626843	-0.061362229	-0.051757666	-0.144311009	-0.115947041	0.208546106	0.180068204	0.269985961	-0.020335893	0.157761118	0.214814228	0.09903682	0.237972886
1	79	0.152564091	0.18552189	0.407386231	0.39117561	0.146457369	0.020560403	-0.102132303	0.251741809	-6.66E-05	-0.002375749	-0.08113482	0.204587195	0.271638162	-0.020767947	0.191134896	0.363327634	0.035469676	-0.212818248	-0.020151291	0.196837869	0.088208193	-0.040895174	0.277511978	0.190346888	0.258995453	0.296885344	-0.03751073	0.43800163	0.077201454	0.235846536	0.148632183	0.043999561	0.046353057	-0.05808711	-0.139310113	0.080293713	0.171586198	-0.030818565	-0.0456425	0.147451874	0.363665138	-0.006866757	-0.009375065	-0.005975281	0.082657584	0.12140124	0.136298211	0.123924876
1	80	-0.275522634	-0.041850991	-0.157149224	-0.044220503	-0.05361266	0.051628241	0.035027888	0.050911923	0.002075699	0.099030268	0.014623766	-0.051677019	0.107982628	0.029421273	0.025599472	-0.298218342	0.198372808	0.157204145	-0.102433807	-0.200843109	-0.207524721	0.055483734	0.129777157	0.114743915	0.03998061	-0.24837988	0.435335999	0.010869315	-0.027237682	-0.131960286	-0.025639927	0.074252834	-0.151168511	0.103655988	-0.231890031	-0.356794269	-0.205077703	0.353596177	0.142435537	-0.019678394	0.011399184	0.099134833	-0.206199605	0.025254994	-0.023492842	0.044252562	-0.045821075	-0.09294307
1	81	0.088944107	0.381687265	-0.115049105	0.035820745	-0.121265126	-0.091635465	0.085686006	-0.053157467	-0.21636486	0.13433875	0.086273978	-0.015289158	0.017397819	-0.070640128	-0.149890598	-0.118668157	-0.145494843	0.096174817	0.065531731	-0.005900834	-0.002802959	0.051365207	-0.229764407	0.195141738	-0.056369513	-0.034092745	0.031719869	0.109090727	-0.134856668	0.013519351	-0.030979248	0.02246357	0.047693837	-0.126485546	0.114401934	0.232730641	-0.081848316	0.028135566	-0.006534903	-0.00222277	0.025719845	0.097222671	-0.016419761	0.090434739	-0.157584159	-0.135941724	0.150560078	0.029051323
1	82	0.239855023	0.073219801	-0.12006087	0.047287007	0.135950995	-0.064935225	-0.052183735	-0.022526074	0.177487767	-0.147863	0.035043935	-0.00271177	-0.047374282	0.393993691	-0.065657079	-0.015253779	0.172012499	0.031428093	0.04596218	-0.220992994	0.262141111	0.071384877	-0.076677672	0.226429686	0.005529889	0.306451273	0.060861134	-0.330153597	0.453613739	0.073240685	-0.110234258	0.103304097	0.044601198	0.118762151	0.03077133	0.209530401	-0.06552671	0.112893716	0.226849229	0.425275035	-0.020846684	0.078816916	0.316925138	-0.152046333	-0.036764253	0.152622907	0.185242826	0.280704548
1	83	0.011296953	-0.009265977	0.095563104	0.122648275	-0.066971875	0.418745776	0.005769695	0.17909891	0.006414491	0.025178545	-0.044478584	-0.084028272	0.156591478	-0.127716422	0.277185143	-0.112201993	0.005324656	-0.012298946	-0.001191704	0.024709511	0.07148053	0.034162093	-0.04576546	-0.007927959	0.150979841	0.032719676	0.156209368	0.224108922	-0.063932059	0.033307372	0.021338725	-0.161004902	-0.137961783	0.004283911	0.016988988	-0.201303872	0.128990949	0.086680712	-0.223922672	0.109231919	0.219767666	-0.154094898	0.142187299	0.17301998	0.07612639	-0.031787481	-0.038018118	0.133741946
1	84	-0.166127989	0.197899888	-0.012721246	0.137694204	0.249903889	-0.011603537	0.209285959	-0.194138077	0.017583022	-0.091035151	-0.03866536	0.156178765	-0.199275211	0.049829144	-0.135969357	-0.018187293	-0.156235365	0.056780421	-0.042154519	-0.098990288	0.252685431	-0.002592245	-0.03119878	0.187582519	0.086019032	0.064057546	-0.039850956	0.103911225	0.140330909	0.001913364	0.262854831	-0.178725559	-0.018079645	-0.088076194	0.177604664	0.052733638	0.055640113	0.109818203	0.139090601	-0.037442709	-0.033360188	-0.022698287	0.027365916	-0.267297829	0.081221083	-0.139850739	-0.087074592	-0.078695609
1	85	-0.023352855	0.113183662	-0.064852908	-0.161283312	0.029721742	-0.067577204	0.147501696	-0.001514905	0.338256984	0.091808571	0.024704318	0.290823091	-0.080612782	0.071142514	-0.125998711	0.359503993	0.047446115	-0.151508197	0.13807712	-0.164470021	-0.046989763	0.151853636	0.003371341	-0.122750633	0.241422889	-0.126668447	0.052965768	0.163031043	0.207279129	0.079458002	0.129836455	-0.091114954	0.146852459	0.092319355	0.086752487	-0.021554934	-0.003639852	-0.240322969	-0.152381943	-0.082679962	-0.039100189	-0.275175503	-0.129989352	0.293047095	0.140381807	0.213798599	0.203317219	-0.068082446
1	86	-0.134451069	0.093469762	0.005679139	0.113096763	0.178901742	-0.036199481	0.218276197	0.077208391	-0.092169146	0.051107673	0.070775282	0.047393826	-0.006489995	0.105531873	-0.420070194	-0.19282271	-0.0830838	0.131834372	0.096649462	-0.248930307	-0.176349098	0.01899637	0.201630965	0.263808719	-0.083979211	0.009232512	-0.064943852	0.059479947	-0.229790474	-0.11236619	0.083298462	-0.040687467	-0.177178191	-0.230139811	0.066996865	0.06981787	-0.055536649	0.220478493	-0.059317114	-0.080218798	0.033551229	0.040311434	-0.083956999	-0.160889116	-0.032357879	-0.160031412	-0.092911294	-0.069347356
1	87	0.073482956	0.061489838	-0.110634084	-0.133548489	-0.047465424	-0.257794009	0.297732656	-0.238915489	0.103883496	-0.116593278	-0.106547807	0.057340631	-0.203945252	0.043227284	-0.047446065	0.371278249	0.001793236	-0.242116571	0.251795508	0.014303761	0.250762924	-0.130009962	-0.222953555	0.098729407	0.240451936	-0.225121061	0.071631141	0.107279745	0.049610931	0.184208455	-0.193498573	-0.041264385	0.271770105	-0.046198855	0.112192687	-0.052275849	0.068044386	-0.388617204	0.120443167	-0.275907585	-0.099108424	-0.304878802	0.105923976	-0.199076611	0.209756774	0.06698714	-0.075123677	-0.137320078
1	88	-0.191353271	-0.037864786	0.107630591	-0.043537224	0.052558345	0.253438045	0.281870602	0.038848146	-0.18539403	0.136736367	0.045681917	0.003474501	0.113517	-0.321216457	0.297104713	-0.056172529	0.146272456	0.033804249	-0.062453761	0.115664005	0.146887733	0.018341237	-0.033125343	-0.036644221	0.102556417	-0.007478694	0.146340936	0.089371645	-0.04509551	0.191295488	0.085819101	0.048970046	-0.013177069	0.336508236	0.161614571	-0.180274683	0.292306504	-0.189229264	0.257414322	-0.219366082	-0.301726391	0.068129757	0.000655648	-0.063408925	0.247137964	-0.204488012	-0.121767123	-0.063743227
1	89	-0.040988227	0.054823499	0.041685693	0.129028899	0.227964473	0.303609754	-0.231072811	0.260398412	0.122318378	-0.447959514	-0.369354988	0.173238893	0.028982791	0.097331414	0.054236414	-0.129668255	-0.071431059	0.211064017	-0.025367885	-0.250915508	0.083893808	0.037170295	-0.061592721	0.049381176	0.120588777	0.11545485	-0.093641681	-0.133262927	-0.014711645	-0.208429141	0.231692119	-0.073961008	-0.061555841	-0.026130117	-0.094518662	0.077029	-0.120433381	0.366337902	-0.365781919	0.194591633	0.264259923	-0.14195197	0.228928013	0.072123255	-0.071443639	0.113554048	0.055622858	0.241129821
1	90	-0.137457584	0.066019918	-0.063994471	0.064756474	0.303448644	0.141032933	0.016229914	0.015127596	-0.00362894	-0.102652943	-0.082838872	-0.032123559	-0.077262675	-0.260429461	0.122860848	-0.221273563	-0.10745664	0.068966685	-0.089986944	0.104081667	0.21404555	0.171798833	-0.106987012	0.051920551	0.188442631	0.024216125	0.398752262	-0.106746993	0.172887607	-0.031240162	0.001951997	-0.112455092	-0.081338849	0.256011945	-0.011667986	-0.286197264	0.156915265	-0.014931412	0.328391774	0.118131743	0.019888157	-0.020220591	0.203867587	-0.038198948	0.236545006	0.197441485	-0.029255042	0.006618711
1	91	-0.186136433	-0.069390711	-0.038055878	-0.049790313	0.175500965	-0.185392334	0.013385522	-0.097595461	0.263358401	0.168954276	-0.047036038	0.114688153	0.160980617	-0.04233859	-0.252117541	-0.065008163	-0.06999865	0.078029692	-0.019891356	-0.144720163	0.006538425	0.018064666	-0.026113135	0.089233955	0.098041907	-0.026016411	-0.035390812	0.108666472	0.049951565	-0.141602835	0.22521038	-0.056306738	-0.138038707	-0.163693076	-0.118146785	0.098088603	-0.081786703	0.157034041	-0.077847529	-0.135249407	0.076660943	-0.107536577	-0.044158448	0.386035915	-0.024990248	-0.088687572	-0.087455298	0.090047193
1	92	-0.16525653	-0.113700969	0.201233224	0.132504864	0.122839771	0.189724929	0.153487512	0.043689854	0.176545036	0.04899978	-0.11075443	0.261784413	0.131073147	-0.111489895	0.065767392	-0.105836503	-0.014582085	-0.079005387	-0.014400452	-0.110932488	-0.093476958	0.117491031	0.123053515	0.107205601	0.069243349	0.025676778	0.169486017	0.153535455	0.191056692	0.097108482	0.279180806	-0.054455098	-0.162556205	0.140047447	-0.028057976	-0.097823447	0.024979183	0.156799407	0.031295706	0.020353224	0.076757696	0.106226707	0.056953207	0.052204564	0.044455123	0.074523881	-0.228071052	-0.144061735
1	93	-0.023590543	-0.109887297	-0.074970198	-0.006542531	0.122017056	0.30016214	0.107269242	0.306011335	-0.089253451	0.148948517	0.118169654	0.044976021	0.164256094	0.059755558	-0.049545066	-0.180404489	0.180955106	-0.006652083	-0.04132742	-0.203572168	-0.091566829	0.097255859	0.160661794	0.114036855	0.100423503	0.077424953	0.089766385	0.157606762	-0.190227085	0.04032642	0.072485661	-0.024314011	-0.092116933	-0.144439163	-0.100652496	0.093311356	0.116674971	-0.139903718	-0.067110111	-0.181661089	0.04733517	0.119386607	-0.082098235	0.097851742	-0.045951057	-0.081352606	0.024457104	-0.057856242
1	94	0.002189624	-0.037242114	-0.065883152	-0.047112206	0.064324075	0.185442846	-0.027820386	-0.015795942	0.114326306	0.30002253	0.085940349	0.150421075	0.104618351	-0.02308403	-0.166696332	-0.294832258	-0.044703049	0.035021826	-0.00889469	0.021193297	0.06574778	0.129566324	-0.104201353	0.040353168	-0.01495418	-0.045371297	0.070584255	-0.196950568	0.088981183	-0.010291325	0.076653234	0.195436621	0.01995544	0.070854249	0.287402876	-0.137712379	-0.058483099	0.013371259	0.026785852	0.131589667	0.092798851	0.140988838	0.258636358	0.160896588	-0.135480885	-0.122556387	0.14671678	0.032678202
1	95	-0.212327263	-0.074563418	0.044823294	-0.025498874	0.047448729	-0.1239369	-0.202117053	-0.093988914	-0.136934365	0.115846281	-0.054668904	-0.033350349	0.054357077	-0.231321724	-0.191517525	-0.271467857	0.030232229	0.104358945	-0.227500911	0.010941369	0.089578831	-0.141949592	0.177328096	0.007425657	-0.038806117	-0.07788413	0.039984205	0.002991553	-0.252002081	-0.123050754	0.103987557	0.036662707	-0.211545702	-0.184117011	-0.129441917	-0.014969766	-0.138216854	0.113000615	0.112450673	-0.015806025	0.26778713	-0.042717504	-0.227197916	0.191132072	-0.101700329	-0.238478861	-0.21487623	0.001671353
1	96	0.232270175	-0.100242347	0.351762644	0.010816161	0.04375756	0.462579497	-0.017524175	0.258193494	0.084255758	-0.129883363	-0.086209421	0.275635125	0.303669335	0.190669172	0.174455426	0.054943927	0.210064662	0.112338228	-0.061218664	-0.109054196	0.189412388	-0.038729527	0.213576534	0.012239895	0.018435502	0.069054128	0.234719708	-0.228235158	0.109560422	0.169467404	0.04553816	-0.113896908	-0.191313661	0.126577441	-0.001671495	-0.036572783	0.091234249	0.008904316	0.140843605	0.118012037	0.022891142	-0.047550124	0.161693112	-0.044059972	-0.007224245	0.171912095	0.046043528	0.122028813
1	97	0.175590235	0.042498594	0.021387539	-0.003407375	-0.077471387	0.091338122	-0.095944278	0.015502887	0.204146644	0.032819513	0.052942992	-0.01481722	0.033626545	0.143508348	-0.178224829	0.136555774	0.119689745	0.194706349	0.143197469	-0.093929452	0.078623616	0.106860158	-0.065965372	-0.080460137	-0.014078381	0.034921281	-0.000470212	-0.144774566	0.009457551	-0.163575097	0.002979001	0.00117987	0.016499853	-0.102141234	0.112481093	0.107076649	-0.157200303	0.140086397	-0.056245128	0.054974954	-0.083011016	0.068321962	0.240600138	0.074391806	-0.104879797	0.148605507	0.223646121	0.082448548
1	98	0.340947794	-0.044128022	0.284738997	0.007535798	-0.078363759	0.008422256	-0.027457695	-0.076443563	0.073952836	-0.007900095	-0.032584949	0.078555039	0.178422837	0.083602045	0.220269336	0.325586365	0.324501751	-0.114504754	0.204228001	0.049980393	0.137103049	-0.035883595	-0.0236577	0.16355671	0.006919382	0.000585417	-0.221801711	0.267340197	0.068493298	0.248004866	-0.042957082	-0.030807512	0.1523776	-0.048580429	-0.143785133	0.29220794	0.050196632	-0.2508711	-0.071912598	-0.248270873	-0.035346221	0.137738366	0.094925516	0.112734115	0.035301481	-0.015088448	0.175318075	-0.066351113
1	99	0.006605411	0.041250285	0.151333552	-0.052346357	0.079170721	-0.05900316	0.024318182	-0.073637348	0.077093242	0.179132126	0.02654713	0.298615668	-0.01108671	-0.054024823	-0.067019423	0.054233194	-0.115347383	-0.021693417	0.122849043	0.027107555	-0.009303279	0.013708283	-0.16167639	-0.185006847	0.138010963	-0.097915327	-0.209289424	0.088605702	-0.057441585	0.163435263	0.29939756	-0.113049342	0.041594817	0.08087316	0.09658736	-0.009294602	0.046146921	-0.126220427	-0.085891953	-0.245687947	0.093616235	-0.01650683	-0.075765846	0.09717551	0.070462147	-0.160949721	-0.1325087	0.057149713
1	100	-0.206639706	-0.155358703	-0.036768201	0.130896423	0.202556249	-0.020752588	0.020595524	0.112702228	0.254577729	-0.026202483	-0.264065835	0.25707935	0.061612977	0.091514833	0.03405031	0.119867085	0.177756173	-0.044118036	0.383103251	-0.081476904	0.038679067	0.032765593	0.225304991	0.120997922	0.162151635	-0.083390291	-0.002167188	0.07317058	0.264311667	-0.014892318	-0.012883587	0.138183887	0.053205634	0.101794718	-0.099279693	0.010471899	-0.10174901	0.000208141	0.029016015	0.186350416	0.249301273	0.018129654	0.227673419	0.234687136	0.196582512	0.340570978	0.054861644	-0.022773958
1	101	0.006232045	-0.08398943	0.191354568	0.180415609	0.331818846	0.047611756	-0.05180284	0.105801973	0.121679904	-0.248797647	-0.222660409	0.272821764	0.334119607	0.13559916	-0.145134801	0.006974804	-0.044423013	0.0978323	0.160760236	-0.168435567	0.086635958	0.070323162	0.191553392	0.143980426	0.162814938	0.160760647	-0.199979591	0.046849524	-0.027876008	-0.079920618	0.196382444	0.223425596	-0.05178482	-0.172783478	-0.18208265	0.284239804	-0.118458903	0.367418681	-0.312411298	0.154734418	0.361674037	-0.088340011	0.185924219	0.049957156	0.085205459	0.278414915	0.101024055	0.208758687
1	102	-0.221245064	-0.134566157	-0.127570947	0.020453453	0.149729464	0.111561452	0.274349395	0.023196832	0.071640548	-0.101401595	0.13076174	0.097345934	-0.224201165	0.107846507	-0.191907401	0.109127498	0.003442193	-0.120362821	-0.054109019	-0.082232387	0.104766655	0.046488544	-0.062297757	0.027997564	0.082037127	0.135317787	0.038347189	-0.115420673	0.20753453	-0.12601786	0.153732263	-0.147040238	-0.067929173	-0.047087151	0.302394661	-0.129789457	0.116390862	-0.128891842	0.055925582	-0.028438392	-0.072716301	-0.062873262	-0.00406492	-0.108860263	0.129512274	0.154199661	0.005768765	-0.205836742
1	103	-0.272136298	0.029229169	-0.14998657	0.255344607	0.149287538	0.098084878	0.114670794	0.276219428	-0.009060335	0.097164285	-0.082905435	-0.009925862	0.028420734	-0.052055664	0.108982334	0.107705373	-0.0763082	-0.002173036	0.299009276	-0.156894755	-0.330976611	0.306601832	0.212936423	-0.130671615	0.250948434	-0.165107953	0.002541885	0.192188915	0.073903205	-0.13092811	0.210020864	0.146946542	0.117238867	0.054229988	0.087699595	-0.192651293	0.106949295	0.053868	-0.247809849	0.037807442	0.147005453	0.017788568	0.065022481	0.06212196	0.169418718	0.102527144	0.026900084	-0.056543445
1	104	0.038679014	-0.08440717	-0.023966769	-0.185316626	-0.214884859	0.283934452	0.050143879	0.041287983	0.043245223	0.037299815	0.006998912	-0.05531328	0.109891373	-0.062024784	0.095703862	-0.254402816	-0.025861401	0.007720048	0.045258259	0.004985758	0.059002151	-0.031357744	-0.491357103	-0.107888533	-0.103343831	0.079222264	-0.109750726	-0.022964772	-0.146775327	0.017582699	-0.023280101	-0.136810725	-0.157413915	-0.183651735	-0.071141161	0.084010536	0.058208773	-0.012315264	-0.001396583	-0.342951397	-0.29385352	-0.065613908	0.015531162	0.09298425	-0.134486422	-0.05913621	-0.035133793	0.212765657
1	105	0.231700212	0.288368467	0.098488256	-0.113541996	-0.340659055	-0.005310259	-0.051234831	-0.072627003	-0.104056415	0.076437781	0.001035103	0.157752942	0.053883857	-0.157122222	0.100142075	-0.033846198	-0.031384081	0.118827511	-0.000652521	0.100891943	0.208063395	-0.060418926	-0.24234358	-0.113682486	0.07186627	-0.06279692	-0.035366468	0.001193901	-0.161783582	0.224725021	0.006307042	0.050118507	0.03390177	0.007151539	0.02730402	0.209291174	-0.015047486	-0.179179594	0.054079443	-0.182480227	-0.065064272	0.010855178	0.05008716	-0.068014894	-0.163501839	-0.128989076	0.135574348	0.256073275
1	106	0.049527873	0.016599078	0.172101684	0.21865774	0.173155418	0.242652857	-0.219945052	0.162204522	0.05172941	-0.025102754	-0.193887772	-0.050220264	0.171551314	-0.095204705	0.295496657	-0.22028928	0.069727035	-0.144811198	0.052240026	0.00221569	0.210376668	0.209791003	0.098011418	0.240129235	0.034512121	0.014885384	0.362088299	0.157245886	0.052186954	0.172798942	-0.26881022	-0.018645494	-0.064856635	0.154484456	-0.128773662	-0.165345749	0.160229212	0.056509843	0.244915865	0.260852482	0.213171602	0.053566617	0.329536678	0.109285448	0.043874884	0.06934663	0.049607775	0.071505466
1	107	0.010701724	-0.060816454	0.054651659	0.141229401	0.231051534	0.011936975	-0.197224879	0.096946028	0.009659285	-0.017852574	-0.002477922	-0.016267017	-0.075325797	-0.013252727	0.206028759	0.019132624	-0.035864643	-0.026887375	-0.223674793	0.205322099	-0.002220912	-0.039583589	0.225066367	0.001360414	-0.06583849	0.001334765	0.130980434	-0.188576045	0.180151156	-0.089504373	0.017292312	-0.144475192	0.002679422	0.121853498	0.176916858	-0.150828275	0.008721178	-0.02799927	0.36040418	0.181403884	0.272395588	0.096649278	-0.041553607	0.021552226	0.099635518	0.006433282	0.078032334	-0.262790261
1	108	-0.071419436	0.145861282	-0.12646392	-0.158587976	-0.247496346	-0.236248419	0.08571247	-0.157666745	-0.224913435	0.063624307	0.043633376	-0.016396621	-0.094595668	0.223727545	-0.031670786	0.029120208	0.096498915	0.062018748	-0.277057781	0.107150301	0.09062634	-0.392227821	0.000821078	-0.014737534	-0.091183718	-0.030616591	0.055350265	-0.079261433	0.051027231	0.093535634	0.039758199	-0.060620665	0.231805108	-0.013350736	0.283756571	-0.082866917	-0.137663215	-0.192165485	0.291541756	0.044432267	-0.017498966	0.165761673	-0.122253352	-0.217174346	0.302530761	-0.192603182	-0.161862153	-0.139183249
1	109	-0.035432899	0.053038067	0.040183719	-0.008248444	-0.022829132	-0.119332213	-0.069276904	-0.045857353	0.124916554	0.003443426	-0.00551099	0.066778852	-0.029519291	-0.041033131	-0.051872729	0.053545465	-0.034492395	-0.139889903	0.110571289	0.087663531	0.105446638	0.038042526	-0.017426146	0.067662622	-0.028645798	0.027417279	0.003244731	-0.017411404	0.129514765	0.047012498	-0.162759165	-0.127361937	-0.005605287	0.00875698	0.068262584	0.01652553	0.040438746	-0.075554026	0.166579858	0.061308315	-0.058841115	-0.168173301	0.089681568	0.062131714	-0.029146733	0.06564575	0.073817821	0.035449151
1	110	0.067277328	0.215968024	-0.032194236	-0.102499325	-0.128919566	0.007077962	0.004168296	0.014119355	-0.038304308	0.292844654	0.179114387	-0.029974334	0.114289599	0.09159447	-0.040753278	0.036784321	0.079310371	0.197766756	-0.214679132	0.135966507	-0.128834561	-0.022488766	-0.022069185	-0.105216835	0.039761068	0.029510489	0.277311176	-0.052378236	0.004935448	-0.056052695	-0.008966186	0.078939443	-0.050089063	0.037606484	0.119149684	-0.199057909	-0.144922462	0.244614846	0.118183212	0.228262532	-0.018566003	-0.02898114	-0.214639308	0.034729275	0.081441277	0.115302154	0.113265003	0.064507753
[truncated: 62 more columns]
