# Supplementary material for: Estimating genetic variance contributed by a quantitative trait locus: A random model approach
Source: PLoS Comput Biol. 2022 Mar 11;18(3):e1009923. doi: 10.1371/journal.pcbi.1009923 (PMC8942241; doi:10.1371/journal.pcbi.1009923)
Supplement: S4 Data — It also contains the phenotypic values of the 10-week-body-weight trait for all the 110 mice (y). The x variable indicates the sex, 1 for male and 0 for female. The data are sorted by markers. (CSV) [file pcbi.1009923.s004.csv]

obs	marker	mouse	x	z0	z	y
1	1	1	1	0	-0.110307092	55
2	1	2	1	0	-0.110307092	54.2
3	1	3	0	0	-0.110307092	61.6
4	1	4	1	0	-0.110307092	66.6
5	1	5	1	0	-0.110307092	67.4
6	1	6	1	0	-0.110307092	64.3
7	1	7	1	0	-0.110307092	54
8	1	8	1	0	-0.110307092	57.2
9	1	9	1	0	-0.110307092	63.7
10	1	10	1	0	-0.110307092	53.8
11	1	11	0	-1	-1.48102366	57.9
12	1	12	1	-1	-1.48102366	66
13	1	13	1	0	-0.110307092	51.5
14	1	14	1	-1	-1.48102366	58.1
15	1	15	0	0	-0.110307092	72.7
16	1	16	0	-1	-1.48102366	61.1
17	1	17	0	-1	-1.48102366	66.3
18	1	18	0	0	-0.110307092	56.7
19	1	19	1	1	1.260409476	54.8
20	1	20	0	1	1.260409476	52
21	1	21	0	0	-0.110307092	55.5
22	1	22	0	0	-0.110307092	73.4
23	1	23	0	-1	-1.48102366	60.4
24	1	24	0	1	1.260409476	59.1
25	1	25	0	0.852143789	1.057740518	68.6
26	1	26	0	0	-0.110307092	60.5
27	1	27	0	0	-0.110307092	68
28	1	28	1	0	-0.110307092	56.2
29	1	29	1	0	-0.110307092	69.2
30	1	30	1	1.11E-16	-0.110307092	57.5
31	1	31	1	1	1.260409476	63.6
32	1	32	0	1	1.260409476	58
33	1	33	0	0	-0.110307092	58.8
34	1	34	0	1	1.260409476	58.9
35	1	35	0	-1	-1.48102366	51.7
36	1	36	1	-1	-1.48102366	49.2
37	1	37	1	1.11E-16	-0.110307092	71.8
38	1	38	0	-1	-1.48102366	67.6
39	1	39	0	-1	-1.48102366	58.6
40	1	40	0	-1	-1.48102366	56.6
41	1	41	0	1	1.260409476	55.2
42	1	42	0	-1	-1.48102366	62.1
43	1	43	1	0	-0.110307092	60.1
44	1	44	1	1	1.260409476	58.8
45	1	45	0	0	-0.110307092	57.6
46	1	46	0	-1	-1.48102366	69.7
47	1	47	1	-1	-1.48102366	45.3
48	1	48	1	1	1.260409476	70.1
49	1	49	0	0	-0.110307092	50.6
50	1	50	0	0	-0.110307092	64.8
51	1	51	0	1	1.260409476	56.6
52	1	52	0	0	-0.110307092	53.3
53	1	53	0	0	-0.110307092	61.2
54	1	54	0	0	-0.110307092	61.8
55	1	55	0	1	1.260409476	59
56	1	56	1	1	1.260409476	56.6
57	1	57	0	0	-0.110307092	64.4
58	1	58	0	-1	-1.48102366	64.1
59	1	59	1	1	1.260409476	45.8
60	1	60	0	1	1.260409476	60.6
61	1	61	0	0	-0.110307092	67.7
62	1	62	0	0	-0.110307092	66.8
63	1	63	0	-1	-1.48102366	60
64	1	64	1	0	-0.110307092	61.6
65	1	65	1	0	-0.110307092	59.7
66	1	66	0	1	1.260409476	72.3
67	1	67	1	0	-0.110307092	57.8
68	1	68	1	1	1.260409476	58.4
69	1	69	0	0	-0.110307092	57.9
70	1	70	1	1	1.260409476	59
71	1	71	1	1	1.260409476	60.6
72	1	72	1	0	-0.110307092	56.7
73	1	73	0	0	-0.110307092	61.5
74	1	74	1	0	-0.110307092	55.3
75	1	75	0	-1	-1.48102366	61.8
76	1	76	1	1	1.260409476	58.8
77	1	77	0	0	-0.110307092	53.9
78	1	78	0	1	1.260409476	62.7
79	1	79	0	1	1.260409476	63.7
80	1	80	0	1	1.260409476	59.5
81	1	81	0	1	1.260409476	58.7
82	1	82	0	0	-0.110307092	63.7
83	1	83	0	1	1.260409476	67.6
84	1	84	0	-1	-1.48102366	65
85	1	85	0	0	-0.110307092	66
86	1	86	1	0	-0.110307092	56
87	1	87	1	0	-0.110307092	60.8
88	1	88	1	0	-0.110307092	58.4
89	1	89	1	1	1.260409476	66.7
90	1	90	1	0	-0.110307092	63.2
91	1	91	1	1	1.260409476	49
92	1	92	1	0	-0.110307092	73.7
93	1	93	1	1	1.260409476	57
94	1	94	1	1	1.260409476	62.4
95	1	95	1	1	1.260409476	63.3
96	1	96	0	-1	-1.48102366	67.7
97	1	97	0	-1	-1.48102366	56.5
98	1	98	0	0	-0.110307092	56.4
99	1	99	0	0	-0.110307092	65.8
100	1	100	1	1	1.260409476	53.7
101	1	101	1	1	1.260409476	59.7
102	1	102	0	-1	-1.48102366	66.7
103	1	103	1	1	1.260409476	61.7
104	1	104	1	1	1.260409476	57.6
105	1	105	0	0	-0.110307092	66.1
106	1	106	0	-1	-1.48102366	62.9
107	1	107	1	-1	-1.48102366	52.8
108	1	108	1	-1	-1.48102366	47.4
109	1	109	1	-1	-1.48102366	60.3
110	1	110	1	1.39E-17	-0.110307092	53.2
111	2	1	1	0	-0.109376103	55
112	2	2	1	0	-0.109376103	54.2
113	2	3	0	0	-0.109376103	61.6
114	2	4	1	0	-0.109376103	66.6
115	2	5	1	0	-0.109376103	67.4
116	2	6	1	0	-0.109376103	64.3
117	2	7	1	-0.498404256	-0.823313246	54
118	2	8	1	0.498404256	0.604561039	57.2
119	2	9	1	0	-0.109376103	63.7
120	2	10	1	0	-0.109376103	53.8
121	2	11	0	-0.996808511	-1.537250386	57.9
122	2	12	1	-0.996808511	-1.537250386	66
123	2	13	1	0.498404256	0.604561039	51.5
124	2	14	1	-0.996808511	-1.537250386	58.1
125	2	15	0	0.498404256	0.604561039	72.7
126	2	16	0	-0.996808511	-1.537250386	61.1
127	2	17	0	-0.996808511	-1.537250386	66.3
128	2	18	0	0	-0.109376103	56.7
129	2	19	1	0.498404256	0.604561039	54.8
130	2	20	0	-2.78E-17	-0.109376103	52
131	2	21	0	0	-0.109376103	55.5
132	2	22	0	0	-0.109376103	73.4
133	2	23	0	-0.996808511	-1.537250386	60.4
134	2	24	0	0.498404256	0.604561039	59.1
135	2	25	0	0.923116346	1.212938139	68.6
136	2	26	0	0	-0.109376103	60.5
137	2	27	0	0	-0.109376103	68
138	2	28	1	0	-0.109376103	56.2
139	2	29	1	0	-0.109376103	69.2
140	2	30	1	8.33E-17	-0.109376103	57.5
141	2	31	1	0.996808511	1.31849818	63.6
142	2	32	0	0.996808511	1.31849818	58
143	2	33	0	0	-0.109376103	58.8
144	2	34	0	0.498404256	0.604561039	58.9
145	2	35	0	-0.996808511	-1.537250386	51.7
146	2	36	1	-0.996808511	-1.537250386	49.2
147	2	37	1	8.33E-17	-0.109376103	71.8
148	2	38	0	-0.498404256	-0.823313246	67.6
149	2	39	0	-0.996808511	-1.537250386	58.6
150	2	40	0	-0.996808511	-1.537250386	56.6
151	2	41	0	0.996808511	1.31849818	55.2
152	2	42	0	-0.996808511	-1.537250386	62.1
153	2	43	1	0	-0.109376103	60.1
154	2	44	1	0.996808511	1.31849818	58.8
155	2	45	0	0	-0.109376103	57.6
156	2	46	0	-0.996808511	-1.537250386	69.7
157	2	47	1	-0.996808511	-1.537250386	45.3
158	2	48	1	0.996808511	1.31849818	70.1
159	2	49	0	0	-0.109376103	50.6
160	2	50	0	0	-0.109376103	64.8
161	2	51	0	0.498404256	0.604561039	56.6
162	2	52	0	0	-0.109376103	53.3
163	2	53	0	0	-0.109376103	61.2
164	2	54	0	0	-0.109376103	61.8
165	2	55	0	0.996808511	1.31849818	59
166	2	56	1	0.996808511	1.31849818	56.6
167	2	57	0	0	-0.109376103	64.4
168	2	58	0	-0.996808511	-1.537250386	64.1
169	2	59	1	0.498404256	0.604561039	45.8
170	2	60	0	0.996808511	1.31849818	60.6
171	2	61	0	0	-0.109376103	67.7
172	2	62	0	0	-0.109376103	66.8
173	2	63	0	-0.996808511	-1.537250386	60
174	2	64	1	0	-0.109376103	61.6
175	2	65	1	0	-0.109376103	59.7
176	2	66	0	0.996808511	1.31849818	72.3
177	2	67	1	0	-0.109376103	57.8
178	2	68	1	0.996808511	1.31849818	58.4
179	2	69	0	0	-0.109376103	57.9
180	2	70	1	0.996808511	1.31849818	59
181	2	71	1	0.996808511	1.31849818	60.6
182	2	72	1	0	-0.109376103	56.7
183	2	73	0	0.498404256	0.604561039	61.5
184	2	74	1	0	-0.109376103	55.3
185	2	75	0	-0.996808511	-1.537250386	61.8
186	2	76	1	0.996808511	1.31849818	58.8
187	2	77	0	0	-0.109376103	53.9
188	2	78	0	0.996808511	1.31849818	62.7
189	2	79	0	0.996808511	1.31849818	63.7
190	2	80	0	0.996808511	1.31849818	59.5
191	2	81	0	0.996808511	1.31849818	58.7
192	2	82	0	0	-0.109376103	63.7
193	2	83	0	0.996808511	1.31849818	67.6
194	2	84	0	-0.498404256	-0.823313246	65
195	2	85	0	0	-0.109376103	66
196	2	86	1	0	-0.109376103	56
197	2	87	1	0	-0.109376103	60.8
198	2	88	1	0	-0.109376103	58.4
199	2	89	1	0.996808511	1.31849818	66.7
200	2	90	1	0.498404256	0.604561039	63.2
201	2	91	1	0.996808511	1.31849818	49
202	2	92	1	0	-0.109376103	73.7
203	2	93	1	0.996808511	1.31849818	57
204	2	94	1	0.996808511	1.31849818	62.4
205	2	95	1	0.996808511	1.31849818	63.3
206	2	96	0	-0.996808511	-1.537250386	67.7
207	2	97	0	-0.996808511	-1.537250386	56.5
208	2	98	0	0	-0.109376103	56.4
209	2	99	0	0	-0.109376103	65.8
210	2	100	1	0.996808511	1.31849818	53.7
211	2	101	1	0.996808511	1.31849818	59.7
212	2	102	0	-0.996808511	-1.537250386	66.7
213	2	103	1	0.996808511	1.31849818	61.7
214	2	104	1	0.996808511	1.31849818	57.6
215	2	105	0	0	-0.109376103	66.1
216	2	106	0	-0.996808511	-1.537250386	62.9
217	2	107	1	-0.996808511	-1.537250386	52.8
218	2	108	1	-0.996808511	-1.537250386	47.4
219	2	109	1	-0.996808511	-1.537250386	60.3
220	2	110	1	-6.94E-18	-0.109376103	53.2
221	3	1	1	0	-0.100204179	55
222	3	2	1	0	-0.100204179	54.2
223	3	3	0	0	-0.100204179	61.6
224	3	4	1	0	-0.100204179	66.6
225	3	5	1	0	-0.100204179	67.4
226	3	6	1	0	-0.100204179	64.3
227	3	7	1	-1	-1.478011636	54
228	3	8	1	1	1.277603278	57.2
229	3	9	1	0	-0.100204179	63.7
230	3	10	1	0	-0.100204179	53.8
231	3	11	0	-1	-1.478011636	57.9
232	3	12	1	-1	-1.478011636	66
233	3	13	1	1	1.277603278	51.5
234	3	14	1	-1	-1.478011636	58.1
235	3	15	0	1	1.277603278	72.7
236	3	16	0	-1	-1.478011636	61.1
237	3	17	0	-1	-1.478011636	66.3
238	3	18	0	0	-0.100204179	56.7
239	3	19	1	0	-0.100204179	54.8
240	3	20	0	-1	-1.478011636	52
241	3	21	0	0	-0.100204179	55.5
242	3	22	0	0	-0.100204179	73.4
243	3	23	0	-1	-1.478011636	60.4
244	3	24	0	0	-0.100204179	59.1
245	3	25	0	1	1.277603278	68.6
246	3	26	0	0	-0.100204179	60.5
247	3	27	0	0	-0.100204179	68
248	3	28	1	0	-0.100204179	56.2
249	3	29	1	0	-0.100204179	69.2
250	3	30	1	5.55E-17	-0.100204179	57.5
251	3	31	1	1	1.277603278	63.6
252	3	32	0	1	1.277603278	58
253	3	33	0	0	-0.100204179	58.8
254	3	34	0	0	-0.100204179	58.9
255	3	35	0	-1	-1.478011636	51.7
256	3	36	1	-1	-1.478011636	49.2
257	3	37	1	5.55E-17	-0.100204179	71.8
258	3	38	0	0	-0.100204179	67.6
259	3	39	0	-1	-1.478011636	58.6
260	3	40	0	-1	-1.478011636	56.6
261	3	41	0	1	1.277603278	55.2
262	3	42	0	-1	-1.478011636	62.1
263	3	43	1	0	-0.100204179	60.1
264	3	44	1	1	1.277603278	58.8
265	3	45	0	0	-0.100204179	57.6
266	3	46	0	-1	-1.478011636	69.7
267	3	47	1	-1	-1.478011636	45.3
268	3	48	1	1	1.277603278	70.1
269	3	49	0	0	-0.100204179	50.6
270	3	50	0	0	-0.100204179	64.8
271	3	51	0	0	-0.100204179	56.6
272	3	52	0	0	-0.100204179	53.3
273	3	53	0	0	-0.100204179	61.2
274	3	54	0	0	-0.100204179	61.8
275	3	55	0	1	1.277603278	59
276	3	56	1	1	1.277603278	56.6
277	3	57	0	0	-0.100204179	64.4
278	3	58	0	-1	-1.478011636	64.1
279	3	59	1	0	-0.100204179	45.8
280	3	60	0	1	1.277603278	60.6
281	3	61	0	0	-0.100204179	67.7
282	3	62	0	0	-0.100204179	66.8
283	3	63	0	-1	-1.478011636	60
284	3	64	1	0	-0.100204179	61.6
285	3	65	1	0	-0.100204179	59.7
286	3	66	0	1	1.277603278	72.3
287	3	67	1	0	-0.100204179	57.8
288	3	68	1	1	1.277603278	58.4
289	3	69	0	0	-0.100204179	57.9
290	3	70	1	1	1.277603278	59
291	3	71	1	1	1.277603278	60.6
292	3	72	1	0	-0.100204179	56.7
293	3	73	0	1	1.277603278	61.5
294	3	74	1	0	-0.100204179	55.3
295	3	75	0	-1	-1.478011636	61.8
296	3	76	1	1	1.277603278	58.8
297	3	77	0	0	-0.100204179	53.9
298	3	78	0	1	1.277603278	62.7
299	3	79	0	1	1.277603278	63.7
300	3	80	0	1	1.277603278	59.5
301	3	81	0	1	1.277603278	58.7
302	3	82	0	0	-0.100204179	63.7
303	3	83	0	1	1.277603278	67.6
304	3	84	0	0	-0.100204179	65
305	3	85	0	0	-0.100204179	66
306	3	86	1	0	-0.100204179	56
307	3	87	1	0	-0.100204179	60.8
308	3	88	1	0	-0.100204179	58.4
309	3	89	1	1	1.277603278	66.7
310	3	90	1	1	1.277603278	63.2
311	3	91	1	1	1.277603278	49
312	3	92	1	0	-0.100204179	73.7
313	3	93	1	1	1.277603278	57
314	3	94	1	1	1.277603278	62.4
315	3	95	1	1	1.277603278	63.3
316	3	96	0	-1	-1.478011636	67.7
317	3	97	0	-1	-1.478011636	56.5
318	3	98	0	0	-0.100204179	56.4
319	3	99	0	0	-0.100204179	65.8
320	3	100	1	1	1.277603278	53.7
321	3	101	1	1	1.277603278	59.7
322	3	102	0	-1	-1.478011636	66.7
323	3	103	1	1	1.277603278	61.7
324	3	104	1	1	1.277603278	57.6
325	3	105	0	0	-0.100204179	66.1
326	3	106	0	-1	-1.478011636	62.9
327	3	107	1	-1	-1.478011636	52.8
328	3	108	1	-1	-1.478011636	47.4
329	3	109	1	-1	-1.478011636	60.3
330	3	110	1	0	-0.100204179	53.2
331	4	1	1	3.47E-18	-0.107211803	55
332	4	2	1	0	-0.107211803	54.2
333	4	3	0	-0.113866576	-0.27922241	61.6
334	4	4	1	0	-0.107211803	66.6
335	4	5	1	0	-0.107211803	67.4
336	4	6	1	0	-0.107211803	64.3
337	4	7	1	-0.707340942	-1.175744371	54
338	4	8	1	0.839560101	1.161055389	57.2
339	4	9	1	6.94E-18	-0.107211803	63.7
340	4	10	1	-0.13221916	-0.306946429	53.8
341	4	11	0	-0.971779261	-1.575213621	57.9
342	4	12	1	-0.707340942	-1.175744371	66
343	4	13	1	0.839560101	1.161055389	51.5
344	4	14	1	-0.971779261	-1.575213621	58.1
345	4	15	0	0.839560101	1.161055389	72.7
346	4	16	0	-0.971779261	-1.575213621	61.1
347	4	17	0	-0.971779261	-1.575213621	66.3
348	4	18	0	3.47E-18	-0.107211803	56.7
349	4	19	1	-3.47E-18	-0.107211803	54.8
350	4	20	0	-0.971779261	-1.575213621	52
351	4	21	0	0	-0.107211803	55.5
352	4	22	0	0	-0.107211803	73.4
353	4	23	0	-0.839560101	-1.375478995	60.4
354	4	24	0	0	-0.107211803	59.1
355	4	25	0	0.971779261	1.360790015	68.6
356	4	26	0	-0.13221916	-0.306946429	60.5
357	4	27	0	0	-0.107211803	68
358	4	28	1	0.13221916	0.092522823	56.2
359	4	29	1	-0.13221916	-0.306946429	69.2
360	4	30	1	0	-0.107211803	57.5
361	4	31	1	0.971779261	1.360790015	63.6
362	4	32	0	0.839560101	1.161055389	58
363	4	33	0	-3.47E-18	-0.107211803	58.8
364	4	34	0	-0.13221916	-0.306946429	58.9
365	4	35	0	-0.971779261	-1.575213621	51.7
366	4	36	1	-0.839560101	-1.375478995	49.2
367	4	37	1	0	-0.107211803	71.8
368	4	38	0	-3.47E-18	-0.107211803	67.6
369	4	39	0	-0.971779261	-1.575213621	58.6
370	4	40	0	-0.839560101	-1.375478995	56.6
371	4	41	0	0.971779261	1.360790015	55.2
372	4	42	0	-0.839560101	-1.375478995	62.1
373	4	43	1	6.94E-18	-0.107211803	60.1
374	4	44	1	0.707340942	0.961320765	58.8
375	4	45	0	0	-0.107211803	57.6
376	4	46	0	-0.839560101	-1.375478995	69.7
377	4	47	1	-0.971779261	-1.575213621	45.3
378	4	48	1	0.839560101	1.161055389	70.1
379	4	49	0	-6.94E-18	-0.107211803	50.6
380	4	50	0	0.13221916	0.092522823	64.8
381	4	51	0	0	-0.107211803	56.6
382	4	52	0	-0.13221916	-0.306946429	53.3
383	4	53	0	0	-0.107211803	61.2
384	4	54	0	-0.13221916	-0.306946429	61.8
385	4	55	0	0.971779261	1.360790015	59
386	4	56	1	0.839560101	1.161055389	56.6
387	4	57	0	-0.13221916	-0.306946429	64.4
388	4	58	0	-0.971779261	-1.575213621	64.1
389	4	59	1	-3.47E-18	-0.107211803	45.8
390	4	60	0	0.971779261	1.360790015	60.6
391	4	61	0	6.94E-18	-0.107211803	67.7
392	4	62	0	-3.47E-18	-0.107211803	66.8
393	4	63	0	-0.839560101	-1.375478995	60
394	4	64	1	-3.47E-18	-0.107211803	61.6
395	4	65	1	0	-0.107211803	59.7
396	4	66	0	0.971779261	1.360790015	72.3
397	4	67	1	0.13221916	0.092522823	57.8
398	4	68	1	0.839560101	1.161055389	58.4
399	4	69	0	3.47E-18	-0.107211803	57.9
400	4	70	1	0.853832114	1.182615163	59
401	4	71	1	0.971779261	1.360790015	60.6
402	4	72	1	-6.94E-18	-0.107211803	56.7
403	4	73	0	0.971779261	1.360790015	61.5
404	4	74	1	-0.13221916	-0.306946429	55.3
405	4	75	0	-0.839560101	-1.375478995	61.8
406	4	76	1	0.971779261	1.360790015	58.8
407	4	77	0	-1.04E-17	-0.107211803	53.9
408	4	78	0	0.971779261	1.360790015	62.7
409	4	79	0	0.839560101	1.161055389	63.7
410	4	80	0	0.971779261	1.360790015	59.5
411	4	81	0	0.971779261	1.360790015	58.7
412	4	82	0	-0.13221916	-0.306946429	63.7
413	4	83	0	0.971779261	1.360790015	67.6
414	4	84	0	0.13221916	0.092522823	65
415	4	85	0	0.13221916	0.092522823	66
416	4	86	1	-3.47E-18	-0.107211803	56
417	4	87	1	0.13221916	0.092522823	60.8
418	4	88	1	0.13221916	0.092522823	58.4
419	4	89	1	0.971779261	1.360790015	66.7
420	4	90	1	0.839560101	1.161055389	63.2
421	4	91	1	0.971779261	1.360790015	49
422	4	92	1	0.13221916	0.092522823	73.7
423	4	93	1	0.971779261	1.360790015	57
424	4	94	1	0.839560101	1.161055389	62.4
425	4	95	1	0.971779261	1.360790015	63.3
426	4	96	0	-0.839560101	-1.375478995	67.7
427	4	97	0	-0.971779261	-1.575213621	56.5
428	4	98	0	0	-0.107211803	56.4
429	4	99	0	3.47E-18	-0.107211803	65.8
430	4	100	1	0.971779261	1.360790015	53.7
431	4	101	1	0.971779261	1.360790015	59.7
432	4	102	0	-0.971779261	-1.575213621	66.7
433	4	103	1	0.971779261	1.360790015	61.7
434	4	104	1	0.839560101	1.161055389	57.6
435	4	105	0	0.13221916	0.092522823	66.1
436	4	106	0	-0.971779261	-1.575213621	62.9
437	4	107	1	-0.839560101	-1.375478995	52.8
438	4	108	1	-0.707340942	-1.175744371	47.4
439	4	109	1	-0.971779261	-1.575213621	60.3
440	4	110	1	-6.94E-18	-0.107211803	53.2
441	5	1	1	1.39E-17	-0.113390744	55
442	5	2	1	6.94E-18	-0.113390744	54.2
443	5	3	0	-0.228853298	-0.484559978	61.6
444	5	4	1	6.94E-18	-0.113390744	66.6
445	5	5	1	6.94E-18	-0.113390744	67.4
446	5	6	1	0	-0.113390744	64.3
447	5	7	1	-0.421640251	-0.797234456	54
448	5	8	1	0.687379257	1.001445854	57.2
449	5	9	1	1.39E-17	-0.113390744	63.7
450	5	10	1	-0.265739007	-0.544383631	53.8
451	5	11	0	-0.953118264	-1.659220229	57.9
452	5	12	1	-0.421640251	-0.797234456	66
453	5	13	1	0.687379257	1.001445854	51.5
454	5	14	1	-0.953118264	-1.659220229	58.1
455	5	15	0	0.687379257	1.001445854	72.7
456	5	16	0	-0.953118264	-1.659220229	61.1
457	5	17	0	-0.953118264	-1.659220229	66.3
458	5	18	0	6.94E-18	-0.113390744	56.7
459	5	19	1	0	-0.113390744	54.8
460	5	20	0	-0.953118264	-1.659220229	52
461	5	21	0	0	-0.113390744	55.5
462	5	22	0	0	-0.113390744	73.4
463	5	23	0	-0.687379257	-1.228227342	60.4
464	5	24	0	0	-0.113390744	59.1
465	5	25	0	0.953118264	1.432438742	68.6
466	5	26	0	-0.265739007	-0.544383631	60.5
467	5	27	0	0	-0.113390744	68
468	5	28	1	0.265739007	0.317602143	56.2
469	5	29	1	-0.265739007	-0.544383631	69.2
470	5	30	1	-2.78E-17	-0.113390744	57.5
471	5	31	1	0.953118264	1.432438742	63.6
472	5	32	0	0.687379257	1.001445854	58
473	5	33	0	1.39E-17	-0.113390744	58.8
474	5	34	0	-0.265739007	-0.544383631	58.9
475	5	35	0	-0.953118264	-1.659220229	51.7
476	5	36	1	-0.687379257	-1.228227342	49.2
477	5	37	1	-2.78E-17	-0.113390744	71.8
478	5	38	0	-6.94E-18	-0.113390744	67.6
479	5	39	0	-0.953118264	-1.659220229	58.6
480	5	40	0	-0.687379257	-1.228227342	56.6
481	5	41	0	0.953118264	1.432438742	55.2
482	5	42	0	-0.687379257	-1.228227342	62.1
483	5	43	1	2.08E-17	-0.113390744	60.1
484	5	44	1	0.421640251	0.570452969	58.8
485	5	45	0	6.94E-18	-0.113390744	57.6
486	5	46	0	-0.687379257	-1.228227342	69.7
487	5	47	1	-0.953118264	-1.659220229	45.3
488	5	48	1	0.687379257	1.001445854	70.1
489	5	49	0	6.94E-18	-0.113390744	50.6
490	5	50	0	0.265739007	0.317602143	64.8
491	5	51	0	0	-0.113390744	56.6
492	5	52	0	-0.265739007	-0.544383631	53.3
493	5	53	0	-6.94E-18	-0.113390744	61.2
494	5	54	0	-0.265739007	-0.544383631	61.8
495	5	55	0	0.953118264	1.432438742	59
496	5	56	1	0.687379257	1.001445854	56.6
497	5	57	0	-0.265739007	-0.544383631	64.4
498	5	58	0	-0.953118264	-1.659220229	64.1
499	5	59	1	-1.39E-17	-0.113390744	45.8
500	5	60	0	0.953118264	1.432438742	60.6
501	5	61	0	6.94E-18	-0.113390744	67.7
502	5	62	0	6.94E-18	-0.113390744	66.8
503	5	63	0	-0.687379257	-1.228227342	60
504	5	64	1	6.94E-18	-0.113390744	61.6
505	5	65	1	2.08E-17	-0.113390744	59.7
506	5	66	0	0.953118264	1.432438742	72.3
507	5	67	1	0.265739007	0.317602143	57.8
508	5	68	1	0.687379257	1.001445854	58.4
509	5	69	0	6.94E-18	-0.113390744	57.9
510	5	70	1	0.716063682	1.047968129	59
511	5	71	1	0.953118264	1.432438742	60.6
512	5	72	1	6.94E-18	-0.113390744	56.7
513	5	73	0	0.953118264	1.432438742	61.5
514	5	74	1	-0.265739007	-0.544383631	55.3
515	5	75	0	-0.687379257	-1.228227342	61.8
516	5	76	1	0.953118264	1.432438742	58.8
517	5	77	0	-6.94E-18	-0.113390744	53.9
518	5	78	0	0.953118264	1.432438742	62.7
519	5	79	0	0.687379257	1.001445854	63.7
520	5	80	0	0.953118264	1.432438742	59.5
521	5	81	0	0.953118264	1.432438742	58.7
522	5	82	0	-0.265739007	-0.544383631	63.7
523	5	83	0	0.953118264	1.432438742	67.6
524	5	84	0	0.265739007	0.317602143	65
525	5	85	0	0.265739007	0.317602143	66
526	5	86	1	6.94E-18	-0.113390744	56
527	5	87	1	0.265739007	0.317602143	60.8
528	5	88	1	0.265739007	0.317602143	58.4
529	5	89	1	0.953118264	1.432438742	66.7
530	5	90	1	0.687379257	1.001445854	63.2
531	5	91	1	0.953118264	1.432438742	49
532	5	92	1	0.265739007	0.317602143	73.7
533	5	93	1	0.953118264	1.432438742	57
534	5	94	1	0.687379257	1.001445854	62.4
535	5	95	1	0.953118264	1.432438742	63.3
536	5	96	0	-0.687379257	-1.228227342	67.7
537	5	97	0	-0.953118264	-1.659220229	56.5
538	5	98	0	0	-0.113390744	56.4
539	5	99	0	2.08E-17	-0.113390744	65.8
540	5	100	1	0.953118264	1.432438742	53.7
541	5	101	1	0.953118264	1.432438742	59.7
542	5	102	0	-0.953118264	-1.659220229	66.7
543	5	103	1	0.953118264	1.432438742	61.7
544	5	104	1	0.687379257	1.001445854	57.6
545	5	105	0	0.265739007	0.317602143	66.1
546	5	106	0	-0.953118264	-1.659220229	62.9
547	5	107	1	-0.687379257	-1.228227342	52.8
548	5	108	1	-0.421640251	-0.797234456	47.4
549	5	109	1	-0.953118264	-1.659220229	60.3
550	5	110	1	-1.39E-17	-0.113390744	53.2
551	6	1	1	6.94E-18	-0.117492951	55
552	6	2	1	6.94E-18	-0.117492951	54.2
553	6	3	0	-0.346091332	-0.702207013	61.6
554	6	4	1	1.39E-17	-0.117492951	66.6
555	6	5	1	6.94E-18	-0.117492951	67.4
556	6	6	1	-6.94E-18	-0.117492951	64.3
557	6	7	1	-0.140087387	-0.354167659	54
558	6	8	1	0.541960411	0.79813782	57.2
559	6	9	1	6.94E-18	-0.117492951	63.7
560	6	10	1	-0.401873024	-0.796449014	53.8
561	6	11	0	-0.943833435	-1.712079785	57.9
562	6	12	1	-0.140087387	-0.354167659	66
563	6	13	1	0.541960411	0.79813782	51.5
564	6	14	1	-0.943833435	-1.712079785	58.1
565	6	15	0	0.541960411	0.79813782	72.7
566	6	16	0	-0.943833435	-1.712079785	61.1
567	6	17	0	-0.943833435	-1.712079785	66.3
568	6	18	0	0	-0.117492951	56.7
569	6	19	1	-6.94E-18	-0.117492951	54.8
570	6	20	0	-0.943833435	-1.712079785	52
571	6	21	0	6.94E-18	-0.117492951	55.5
572	6	22	0	6.94E-18	-0.117492951	73.4
573	6	23	0	-0.541960411	-1.033123722	60.4
574	6	24	0	0	-0.117492951	59.1
575	6	25	0	0.943833435	1.477093883	68.6
576	6	26	0	-0.401873024	-0.796449014	60.5
577	6	27	0	6.94E-18	-0.117492951	68
578	6	28	1	0.401873024	0.561463112	56.2
579	6	29	1	-0.401873024	-0.796449014	69.2
580	6	30	1	0	-0.117492951	57.5
581	6	31	1	0.943833435	1.477093883	63.6
582	6	32	0	0.541960411	0.79813782	58
583	6	33	0	6.94E-18	-0.117492951	58.8
584	6	34	0	-0.401873024	-0.796449014	58.9
585	6	35	0	-0.943833435	-1.712079785	51.7
586	6	36	1	-0.541960411	-1.033123722	49.2
587	6	37	1	0	-0.117492951	71.8
588	6	38	0	-1.39E-17	-0.117492951	67.6
589	6	39	0	-0.943833435	-1.712079785	58.6
590	6	40	0	-0.541960411	-1.033123722	56.6
591	6	41	0	0.943833435	1.477093883	55.2
592	6	42	0	-0.541960411	-1.033123722	62.1
593	6	43	1	1.39E-17	-0.117492951	60.1
594	6	44	1	0.140087387	0.119181757	58.8
595	6	45	0	0	-0.117492951	57.6
596	6	46	0	-0.541960411	-1.033123722	69.7
597	6	47	1	-0.943833435	-1.712079785	45.3
598	6	48	1	0.541960411	0.79813782	70.1
599	6	49	0	6.94E-18	-0.117492951	50.6
600	6	50	0	0.401873024	0.561463112	64.8
601	6	51	0	0	-0.117492951	56.6
602	6	52	0	-0.401873024	-0.796449014	53.3
603	6	53	0	-2.08E-17	-0.117492951	61.2
604	6	54	0	-0.401873024	-0.796449014	61.8
605	6	55	0	0.943833435	1.477093883	59
606	6	56	1	0.541960411	0.79813782	56.6
607	6	57	0	-0.401873024	-0.796449014	64.4
608	6	58	0	-0.943833435	-1.712079785	64.1
609	6	59	1	-1.39E-17	-0.117492951	45.8
610	6	60	0	0.943833435	1.477093883	60.6
611	6	61	0	1.39E-17	-0.117492951	67.7
612	6	62	0	0	-0.117492951	66.8
613	6	63	0	-0.541960411	-1.033123722	60
614	6	64	1	6.94E-18	-0.117492951	61.6
615	6	65	1	6.94E-18	-0.117492951	59.7
616	6	66	0	0.943833435	1.477093883	72.3
617	6	67	1	0.401873024	0.561463112	57.8
618	6	68	1	0.541960411	0.79813782	58.4
619	6	69	0	6.94E-18	-0.117492951	57.9
620	6	70	1	0.585339426	0.871425758	59
621	6	71	1	0.943833435	1.477093883	60.6
622	6	72	1	6.94E-18	-0.117492951	56.7
623	6	73	0	0.943833435	1.477093883	61.5
624	6	74	1	-0.401873024	-0.796449014	55.3
625	6	75	0	-0.541960411	-1.033123722	61.8
626	6	76	1	0.943833435	1.477093883	58.8
627	6	77	0	-6.94E-18	-0.117492951	53.9
628	6	78	0	0.943833435	1.477093883	62.7
629	6	79	0	0.541960411	0.79813782	63.7
630	6	80	0	0.943833435	1.477093883	59.5
631	6	81	0	0.943833435	1.477093883	58.7
632	6	82	0	-0.401873024	-0.796449014	63.7
633	6	83	0	0.943833435	1.477093883	67.6
634	6	84	0	0.401873024	0.561463112	65
635	6	85	0	0.401873024	0.561463112	66
636	6	86	1	1.39E-17	-0.117492951	56
637	6	87	1	0.401873024	0.561463112	60.8
638	6	88	1	0.401873024	0.561463112	58.4
639	6	89	1	0.943833435	1.477093883	66.7
640	6	90	1	0.541960411	0.79813782	63.2
641	6	91	1	0.943833435	1.477093883	49
642	6	92	1	0.401873024	0.561463112	73.7
643	6	93	1	0.943833435	1.477093883	57
644	6	94	1	0.541960411	0.79813782	62.4
645	6	95	1	0.943833435	1.477093883	63.3
646	6	96	0	-0.541960411	-1.033123722	67.7
647	6	97	0	-0.943833435	-1.712079785	56.5
648	6	98	0	6.94E-18	-0.117492951	56.4
649	6	99	0	1.39E-17	-0.117492951	65.8
650	6	100	1	0.943833435	1.477093883	53.7
651	6	101	1	0.943833435	1.477093883	59.7
652	6	102	0	-0.943833435	-1.712079785	66.7
653	6	103	1	0.943833435	1.477093883	61.7
654	6	104	1	0.541960411	0.79813782	57.6
655	6	105	0	0.401873024	0.561463112	66.1
656	6	106	0	-0.943833435	-1.712079785	62.9
657	6	107	1	-0.541960411	-1.033123722	52.8
658	6	108	1	-0.140087387	-0.354167659	47.4
659	6	109	1	-0.943833435	-1.712079785	60.3
660	6	110	1	-1.39E-17	-0.117492951	53.2
661	7	1	1	1.39E-17	-0.118493124	55
662	7	2	1	1.39E-17	-0.118493124	54.2
663	7	3	0	-0.466733991	-0.91016575	61.6
664	7	4	1	1.39E-17	-0.118493124	66.6
665	7	5	1	6.94E-18	-0.118493124	67.4
666	7	6	1	1.39E-17	-0.118493124	64.3
667	7	7	1	0.140087387	0.11912263	54
668	7	8	1	0.401873024	0.563162548	57.2
669	7	9	1	1.39E-17	-0.118493124	63.7
670	7	10	1	-0.541960411	-1.037764551	53.8
671	7	11	0	-0.943833435	-1.719420223	57.9
672	7	12	1	0.140087387	0.11912263	66
673	7	13	1	0.401873024	0.563162548	51.5
674	7	14	1	-0.943833435	-1.719420223	58.1
675	7	15	0	0.401873024	0.563162548	72.7
676	7	16	0	-0.943833435	-1.719420223	61.1
677	7	17	0	-0.943833435	-1.719420223	66.3
678	7	18	0	1.39E-17	-0.118493124	56.7
679	7	19	1	-6.94E-18	-0.118493124	54.8
680	7	20	0	-0.943833435	-1.719420223	52
681	7	21	0	1.39E-17	-0.118493124	55.5
682	7	22	0	6.94E-18	-0.118493124	73.4
683	7	23	0	-0.401873024	-0.800148796	60.4
684	7	24	0	-6.94E-18	-0.118493124	59.1
685	7	25	0	0.943833435	1.482433974	68.6
686	7	26	0	-0.541960411	-1.037764551	60.5
687	7	27	0	6.94E-18	-0.118493124	68
688	7	28	1	0.541960411	0.800778302	56.2
689	7	29	1	-0.541960411	-1.037764551	69.2
690	7	30	1	2.78E-17	-0.118493124	57.5
691	7	31	1	0.943833435	1.482433974	63.6
692	7	32	0	0.401873024	0.563162548	58
693	7	33	0	1.39E-17	-0.118493124	58.8
694	7	34	0	-0.541960411	-1.037764551	58.9
695	7	35	0	-0.943833435	-1.719420223	51.7
696	7	36	1	-0.401873024	-0.800148796	49.2
697	7	37	1	2.78E-17	-0.118493124	71.8
698	7	38	0	-6.94E-18	-0.118493124	67.6
699	7	39	0	-0.943833435	-1.719420223	58.6
700	7	40	0	-0.401873024	-0.800148796	56.6
701	7	41	0	0.943833435	1.482433974	55.2
702	7	42	0	-0.401873024	-0.800148796	62.1
703	7	43	1	1.39E-17	-0.118493124	60.1
704	7	44	1	-0.140087387	-0.356108879	58.8
705	7	45	0	2.08E-17	-0.118493124	57.6
706	7	46	0	-0.401873024	-0.800148796	69.7
707	7	47	1	-0.943833435	-1.719420223	45.3
708	7	48	1	0.401873024	0.563162548	70.1
709	7	49	0	6.94E-18	-0.118493124	50.6
710	7	50	0	0.541960411	0.800778302	64.8
711	7	51	0	-6.94E-18	-0.118493124	56.6
712	7	52	0	-0.541960411	-1.037764551	53.3
713	7	53	0	-1.39E-17	-0.118493124	61.2
714	7	54	0	-0.541960411	-1.037764551	61.8
715	7	55	0	0.943833435	1.482433974	59
716	7	56	1	0.401873024	0.563162548	56.6
717	7	57	0	-0.541960411	-1.037764551	64.4
718	7	58	0	-0.943833435	-1.719420223	64.1
719	7	59	1	-2.78E-17	-0.118493124	45.8
720	7	60	0	0.943833435	1.482433974	60.6
721	7	61	0	1.39E-17	-0.118493124	67.7
722	7	62	0	1.39E-17	-0.118493124	66.8
723	7	63	0	-0.401873024	-0.800148796	60
724	7	64	1	1.39E-17	-0.118493124	61.6
725	7	65	1	6.94E-18	-0.118493124	59.7
726	7	66	0	0.943833435	1.482433974	72.3
727	7	67	1	0.541960411	0.800778302	57.8
728	7	68	1	0.401873024	0.563162548	58.4
729	7	69	0	1.39E-17	-0.118493124	57.9
730	7	70	1	0.460373364	0.662390628	59
731	7	71	1	0.943833435	1.482433974	60.6
732	7	72	1	6.94E-18	-0.118493124	56.7
733	7	73	0	0.943833435	1.482433974	61.5
734	7	74	1	-0.541960411	-1.037764551	55.3
735	7	75	0	-0.401873024	-0.800148796	61.8
736	7	76	1	0.943833435	1.482433974	58.8
737	7	77	0	0	-0.118493124	53.9
738	7	78	0	0.943833435	1.482433974	62.7
739	7	79	0	0.401873024	0.563162548	63.7
740	7	80	0	0.943833435	1.482433974	59.5
741	7	81	0	0.943833435	1.482433974	58.7
742	7	82	0	-0.541960411	-1.037764551	63.7
743	7	83	0	0.943833435	1.482433974	67.6
744	7	84	0	0.541960411	0.800778302	65
745	7	85	0	0.541960411	0.800778302	66
746	7	86	1	1.39E-17	-0.118493124	56
747	7	87	1	0.541960411	0.800778302	60.8
748	7	88	1	0.541960411	0.800778302	58.4
749	7	89	1	0.943833435	1.482433974	66.7
750	7	90	1	0.401873024	0.563162548	63.2
751	7	91	1	0.943833435	1.482433974	49
752	7	92	1	0.541960411	0.800778302	73.7
753	7	93	1	0.943833435	1.482433974	57
754	7	94	1	0.401873024	0.563162548	62.4
755	7	95	1	0.943833435	1.482433974	63.3
756	7	96	0	-0.401873024	-0.800148796	67.7
757	7	97	0	-0.943833435	-1.719420223	56.5
758	7	98	0	6.94E-18	-0.118493124	56.4
759	7	99	0	6.94E-18	-0.118493124	65.8
760	7	100	1	0.943833435	1.482433974	53.7
761	7	101	1	0.943833435	1.482433974	59.7
762	7	102	0	-0.943833435	-1.719420223	66.7
763	7	103	1	0.943833435	1.482433974	61.7
764	7	104	1	0.401873024	0.563162548	57.6
765	7	105	0	0.541960411	0.800778302	66.1
766	7	106	0	-0.943833435	-1.719420223	62.9
767	7	107	1	-0.401873024	-0.800148796	52.8
768	7	108	1	0.140087387	0.11912263	47.4
769	7	109	1	-0.943833435	-1.719420223	60.3
770	7	110	1	-6.94E-18	-0.118493124	53.2
771	8	1	1	6.94E-18	-0.116218585	55
772	8	2	1	6.94E-18	-0.116218585	54.2
773	8	3	0	-0.591968081	-1.087120288	61.6
774	8	4	1	1.39E-17	-0.116218585	66.6
775	8	5	1	1.39E-17	-0.116218585	67.4
776	8	6	1	6.94E-18	-0.116218585	64.3
777	8	7	1	0.421640251	0.575324171	54
778	8	8	1	0.265739007	0.319626628	57.2
779	8	9	1	0	-0.116218585	63.7
780	8	10	1	-0.687379257	-1.243606551	53.8
781	8	11	0	-0.953118264	-1.679451765	57.9
782	8	12	1	0.421640251	0.575324171	66
783	8	13	1	0.265739007	0.319626628	51.5
784	8	14	1	-0.953118264	-1.679451765	58.1
785	8	15	0	0.265739007	0.319626628	72.7
786	8	16	0	-0.953118264	-1.679451765	61.1
787	8	17	0	-0.953118264	-1.679451765	66.3
788	8	18	0	1.39E-17	-0.116218585	56.7
789	8	19	1	-1.39E-17	-0.116218585	54.8
790	8	20	0	-0.953118264	-1.679451765	52
791	8	21	0	6.94E-18	-0.116218585	55.5
792	8	22	0	1.39E-17	-0.116218585	73.4
793	8	23	0	-0.265739007	-0.552063798	60.4
794	8	24	0	-6.94E-18	-0.116218585	59.1
795	8	25	0	0.953118264	1.447014595	68.6
796	8	26	0	-0.687379257	-1.243606551	60.5
797	8	27	0	1.39E-17	-0.116218585	68
798	8	28	1	0.687379257	1.011169382	56.2
799	8	29	1	-0.687379257	-1.243606551	69.2
800	8	30	1	-5.55E-17	-0.116218585	57.5
801	8	31	1	0.953118264	1.447014595	63.6
802	8	32	0	0.265739007	0.319626628	58
803	8	33	0	1.39E-17	-0.116218585	58.8
804	8	34	0	-0.687379257	-1.243606551	58.9
805	8	35	0	-0.953118264	-1.679451765	51.7
806	8	36	1	-0.265739007	-0.552063798	49.2
807	8	37	1	-5.55E-17	-0.116218585	71.8
808	8	38	0	0	-0.116218585	67.6
809	8	39	0	-0.953118264	-1.679451765	58.6
810	8	40	0	-0.265739007	-0.552063798	56.6
811	8	41	0	0.953118264	1.447014595	55.2
812	8	42	0	-0.265739007	-0.552063798	62.1
813	8	43	1	1.39E-17	-0.116218585	60.1
814	8	44	1	-0.421640251	-0.80776134	58.8
815	8	45	0	6.94E-18	-0.116218585	57.6
816	8	46	0	-0.265739007	-0.552063798	69.7
817	8	47	1	-0.953118264	-1.679451765	45.3
818	8	48	1	0.265739007	0.319626628	70.1
819	8	49	0	0	-0.116218585	50.6
820	8	50	0	0.687379257	1.011169382	64.8
821	8	51	0	0	-0.116218585	56.6
822	8	52	0	-0.687379257	-1.243606551	53.3
823	8	53	0	-2.08E-17	-0.116218585	61.2
824	8	54	0	-0.687379257	-1.243606551	61.8
825	8	55	0	0.953118264	1.447014595	59
826	8	56	1	0.265739007	0.319626628	56.6
827	8	57	0	-0.687379257	-1.243606551	64.4
828	8	58	0	-0.953118264	-1.679451765	64.1
829	8	59	1	-1.39E-17	-0.116218585	45.8
830	8	60	0	0.953118264	1.447014595	60.6
831	8	61	0	0	-0.116218585	67.7
832	8	62	0	6.94E-18	-0.116218585	66.8
833	8	63	0	-0.265739007	-0.552063798	60
834	8	64	1	2.08E-17	-0.116218585	61.6
835	8	65	1	0	-0.116218585	59.7
836	8	66	0	0.953118264	1.447014595	72.3
837	8	67	1	0.687379257	1.011169382	57.8
838	8	68	1	0.265739007	0.319626628	58.4
839	8	69	0	6.94E-18	-0.116218585	57.9
840	8	70	1	0.339936161	0.441319242	59
841	8	71	1	0.953118264	1.447014595	60.6
842	8	72	1	0	-0.116218585	56.7
843	8	73	0	0.953118264	1.447014595	61.5
844	8	74	1	-0.687379257	-1.243606551	55.3
845	8	75	0	-0.265739007	-0.552063798	61.8
846	8	76	1	0.953118264	1.447014595	58.8
847	8	77	0	0	-0.116218585	53.9
848	8	78	0	0.953118264	1.447014595	62.7
849	8	79	0	0.265739007	0.319626628	63.7
850	8	80	0	0.953118264	1.447014595	59.5
851	8	81	0	0.953118264	1.447014595	58.7
852	8	82	0	-0.687379257	-1.243606551	63.7
853	8	83	0	0.953118264	1.447014595	67.6
854	8	84	0	0.687379257	1.011169382	65
855	8	85	0	0.687379257	1.011169382	66
856	8	86	1	6.94E-18	-0.116218585	56
857	8	87	1	0.687379257	1.011169382	60.8
858	8	88	1	0.687379257	1.011169382	58.4
859	8	89	1	0.953118264	1.447014595	66.7
860	8	90	1	0.265739007	0.319626628	63.2
861	8	91	1	0.953118264	1.447014595	49
862	8	92	1	0.687379257	1.011169382	73.7
863	8	93	1	0.953118264	1.447014595	57
864	8	94	1	0.265739007	0.319626628	62.4
865	8	95	1	0.953118264	1.447014595	63.3
866	8	96	0	-0.265739007	-0.552063798	67.7
867	8	97	0	-0.953118264	-1.679451765	56.5
868	8	98	0	1.39E-17	-0.116218585	56.4
869	8	99	0	6.94E-18	-0.116218585	65.8
870	8	100	1	0.953118264	1.447014595	53.7
871	8	101	1	0.953118264	1.447014595	59.7
872	8	102	0	-0.953118264	-1.679451765	66.7
873	8	103	1	0.953118264	1.447014595	61.7
874	8	104	1	0.265739007	0.319626628	57.6
875	8	105	0	0.687379257	1.011169382	66.1
876	8	106	0	-0.953118264	-1.679451765	62.9
877	8	107	1	-0.265739007	-0.552063798	52.8
878	8	108	1	0.421640251	0.575324171	47.4
879	8	109	1	-0.953118264	-1.679451765	60.3
880	8	110	1	-1.39E-17	-0.116218585	53.2
881	9	1	1	3.47E-18	-0.111454975	55
882	9	2	1	3.47E-18	-0.111454975	54.2
883	9	3	0	-0.723025574	-1.222079178	61.6
884	9	4	1	3.47E-18	-0.111454975	66.6
885	9	5	1	3.47E-18	-0.111454975	67.4
886	9	6	1	6.94E-18	-0.111454975	64.3
887	9	7	1	0.707340942	0.975076399	54
888	9	8	1	0.13221916	0.091644064	57.2
889	9	9	1	6.94E-18	-0.111454975	63.7
890	9	10	1	-0.839560101	-1.401085386	53.8
891	9	11	0	-0.971779261	-1.604184425	57.9
892	9	12	1	0.707340942	0.975076399	66
893	9	13	1	0.13221916	0.091644064	51.5
894	9	14	1	-0.971779261	-1.604184425	58.1
895	9	15	0	0.13221916	0.091644064	72.7
896	9	16	0	-0.971779261	-1.604184425	61.1
897	9	17	0	-0.971779261	-1.604184425	66.3
898	9	18	0	3.47E-18	-0.111454975	56.7
899	9	19	1	-3.47E-18	-0.111454975	54.8
900	9	20	0	-0.971779261	-1.604184425	52
901	9	21	0	6.94E-18	-0.111454975	55.5
902	9	22	0	1.04E-17	-0.111454975	73.4
903	9	23	0	-0.13221916	-0.314554014	60.4
904	9	24	0	-3.47E-18	-0.111454975	59.1
905	9	25	0	0.971779261	1.381274475	68.6
906	9	26	0	-0.839560101	-1.401085386	60.5
907	9	27	0	1.04E-17	-0.111454975	68
908	9	28	1	0.839560101	1.178175436	56.2
909	9	29	1	-0.839560101	-1.401085386	69.2
910	9	30	1	-2.78E-17	-0.111454975	57.5
911	9	31	1	0.971779261	1.381274475	63.6
912	9	32	0	0.13221916	0.091644064	58
913	9	33	0	3.47E-18	-0.111454975	58.8
914	9	34	0	-0.839560101	-1.401085386	58.9
915	9	35	0	-0.971779261	-1.604184425	51.7
916	9	36	1	-0.13221916	-0.314554014	49.2
917	9	37	1	-2.78E-17	-0.111454975	71.8
918	9	38	0	0	-0.111454975	67.6
919	9	39	0	-0.971779261	-1.604184425	58.6
920	9	40	0	-0.13221916	-0.314554014	56.6
921	9	41	0	0.971779261	1.381274475	55.2
922	9	42	0	-0.13221916	-0.314554014	62.1
923	9	43	1	3.47E-18	-0.111454975	60.1
924	9	44	1	-0.707340942	-1.197986348	58.8
925	9	45	0	3.47E-18	-0.111454975	57.6
926	9	46	0	-0.13221916	-0.314554014	69.7
927	9	47	1	-0.971779261	-1.604184425	45.3
928	9	48	1	0.13221916	0.091644064	70.1
929	9	49	0	6.94E-18	-0.111454975	50.6
930	9	50	0	0.839560101	1.178175436	64.8
931	9	51	0	-3.47E-18	-0.111454975	56.6
932	9	52	0	-0.839560101	-1.401085386	53.3
933	9	53	0	-6.94E-18	-0.111454975	61.2
934	9	54	0	-0.839560101	-1.401085386	61.8
935	9	55	0	0.971779261	1.381274475	59
936	9	56	1	0.13221916	0.091644064	56.6
937	9	57	0	-0.839560101	-1.401085386	64.4
938	9	58	0	-0.971779261	-1.604184425	64.1
939	9	59	1	-3.47E-18	-0.111454975	45.8
940	9	60	0	0.971779261	1.381274475	60.6
941	9	61	0	3.47E-18	-0.111454975	67.7
942	9	62	0	6.94E-18	-0.111454975	66.8
943	9	63	0	-0.13221916	-0.314554014	60
944	9	64	1	3.47E-18	-0.111454975	61.6
945	9	65	1	6.94E-18	-0.111454975	59.7
946	9	66	0	0.971779261	1.381274475	72.3
947	9	67	1	0.839560101	1.178175436	57.8
948	9	68	1	0.13221916	0.091644064	58.4
949	9	69	0	3.47E-18	-0.111454975	57.9
950	9	70	1	0.222843033	0.230849468	59
951	9	71	1	0.971779261	1.381274475	60.6
952	9	72	1	6.94E-18	-0.111454975	56.7
953	9	73	0	0.971779261	1.381274475	61.5
954	9	74	1	-0.839560101	-1.401085386	55.3
955	9	75	0	-0.13221916	-0.314554014	61.8
956	9	76	1	0.971779261	1.381274475	58.8
957	9	77	0	6.94E-18	-0.111454975	53.9
958	9	78	0	0.971779261	1.381274475	62.7
959	9	79	0	0.13221916	0.091644064	63.7
960	9	80	0	0.971779261	1.381274475	59.5
961	9	81	0	0.971779261	1.381274475	58.7
962	9	82	0	-0.839560101	-1.401085386	63.7
963	9	83	0	0.971779261	1.381274475	67.6
964	9	84	0	0.839560101	1.178175436	65
965	9	85	0	0.839560101	1.178175436	66
966	9	86	1	6.94E-18	-0.111454975	56
967	9	87	1	0.839560101	1.178175436	60.8
968	9	88	1	0.839560101	1.178175436	58.4
969	9	89	1	0.971779261	1.381274475	66.7
970	9	90	1	0.13221916	0.091644064	63.2
971	9	91	1	0.971779261	1.381274475	49
972	9	92	1	0.839560101	1.178175436	73.7
973	9	93	1	0.971779261	1.381274475	57
974	9	94	1	0.13221916	0.091644064	62.4
975	9	95	1	0.971779261	1.381274475	63.3
976	9	96	0	-0.13221916	-0.314554014	67.7
977	9	97	0	-0.971779261	-1.604184425	56.5
978	9	98	0	1.04E-17	-0.111454975	56.4
979	9	99	0	3.47E-18	-0.111454975	65.8
980	9	100	1	0.971779261	1.381274475	53.7
981	9	101	1	0.971779261	1.381274475	59.7
982	9	102	0	-0.971779261	-1.604184425	66.7
983	9	103	1	0.971779261	1.381274475	61.7
984	9	104	1	0.13221916	0.091644064	57.6
985	9	105	0	0.839560101	1.178175436	66.1
986	9	106	0	-0.971779261	-1.604184425	62.9
987	9	107	1	-0.13221916	-0.314554014	52.8
988	9	108	1	0.707340942	0.975076399	47.4
989	9	109	1	-0.971779261	-1.604184425	60.3
990	9	110	1	-6.94E-18	-0.111454975	53.2
991	10	1	1	0	-0.105411823	55
992	10	2	1	0	-0.105411823	54.2
993	10	3	0	-0.86119573	-1.316292197	61.6
994	10	4	1	0	-0.105411823	66.6
995	10	5	1	0	-0.105411823	67.4
996	10	6	1	0	-0.105411823	64.3
997	10	7	1	1	1.300633669	54
998	10	8	1	0	-0.105411823	57.2
999	10	9	1	0	-0.105411823	63.7
1000	10	10	1	-1	-1.511457315	53.8
1001	10	11	0	-1	-1.511457315	57.9
1002	10	12	1	1	1.300633669	66
1003	10	13	1	0	-0.105411823	51.5
1004	10	14	1	-1	-1.511457315	58.1
1005	10	15	0	0	-0.105411823	72.7
1006	10	16	0	-1	-1.511457315	61.1
1007	10	17	0	-1	-1.511457315	66.3
1008	10	18	0	0	-0.105411823	56.7
1009	10	19	1	0	-0.105411823	54.8
1010	10	20	0	-1	-1.511457315	52
1011	10	21	0	6.94E-18	-0.105411823	55.5
1012	10	22	0	0	-0.105411823	73.4
1013	10	23	0	0	-0.105411823	60.4
1014	10	24	0	0	-0.105411823	59.1
1015	10	25	0	1	1.300633669	68.6
1016	10	26	0	-1	-1.511457315	60.5
1017	10	27	0	0	-0.105411823	68
1018	10	28	1	1	1.300633669	56.2
1019	10	29	1	-1	-1.511457315	69.2
1020	10	30	1	-1.39E-17	-0.105411823	57.5
1021	10	31	1	1	1.300633669	63.6
1022	10	32	0	0	-0.105411823	58
1023	10	33	0	0	-0.105411823	58.8
1024	10	34	0	-1	-1.511457315	58.9
1025	10	35	0	-1	-1.511457315	51.7
1026	10	36	1	0	-0.105411823	49.2
1027	10	37	1	-1.39E-17	-0.105411823	71.8
1028	10	38	0	0	-0.105411823	67.6
1029	10	39	0	-1	-1.511457315	58.6
1030	10	40	0	0	-0.105411823	56.6
1031	10	41	0	1	1.300633669	55.2
1032	10	42	0	0	-0.105411823	62.1
1033	10	43	1	0	-0.105411823	60.1
1034	10	44	1	-1	-1.511457315	58.8
1035	10	45	0	0	-0.105411823	57.6
1036	10	46	0	0	-0.105411823	69.7
1037	10	47	1	-1	-1.511457315	45.3
1038	10	48	1	0	-0.105411823	70.1
1039	10	49	0	0	-0.105411823	50.6
1040	10	50	0	1	1.300633669	64.8
1041	10	51	0	0	-0.105411823	56.6
1042	10	52	0	-1	-1.511457315	53.3
1043	10	53	0	0	-0.105411823	61.2
1044	10	54	0	-1	-1.511457315	61.8
1045	10	55	0	1	1.300633669	59
1046	10	56	1	0	-0.105411823	56.6
1047	10	57	0	-1	-1.511457315	64.4
1048	10	58	0	-1	-1.511457315	64.1
1049	10	59	1	0	-0.105411823	45.8
1050	10	60	0	1	1.300633669	60.6
1051	10	61	0	0	-0.105411823	67.7
1052	10	62	0	0	-0.105411823	66.8
1053	10	63	0	0	-0.105411823	60
1054	10	64	1	0	-0.105411823	61.6
1055	10	65	1	0	-0.105411823	59.7
1056	10	66	0	1	1.300633669	72.3
1057	10	67	1	1	1.300633669	57.8
1058	10	68	1	0	-0.105411823	58.4
1059	10	69	0	0	-0.105411823	57.9
1060	10	70	1	0.107942092	0.046359669	59
1061	10	71	1	1	1.300633669	60.6
1062	10	72	1	0	-0.105411823	56.7
1063	10	73	0	1	1.300633669	61.5
1064	10	74	1	-1	-1.511457315	55.3
1065	10	75	0	0	-0.105411823	61.8
1066	10	76	1	1	1.300633669	58.8
1067	10	77	0	0	-0.105411823	53.9
1068	10	78	0	1	1.300633669	62.7
1069	10	79	0	0	-0.105411823	63.7
1070	10	80	0	1	1.300633669	59.5
1071	10	81	0	1	1.300633669	58.7
1072	10	82	0	-1	-1.511457315	63.7
1073	10	83	0	1	1.300633669	67.6
1074	10	84	0	1	1.300633669	65
1075	10	85	0	1	1.300633669	66
1076	10	86	1	0	-0.105411823	56
1077	10	87	1	1	1.300633669	60.8
1078	10	88	1	1	1.300633669	58.4
1079	10	89	1	1	1.300633669	66.7
1080	10	90	1	0	-0.105411823	63.2
1081	10	91	1	1	1.300633669	49
1082	10	92	1	1	1.300633669	73.7
1083	10	93	1	1	1.300633669	57
1084	10	94	1	0	-0.105411823	62.4
1085	10	95	1	1	1.300633669	63.3
1086	10	96	0	0	-0.105411823	67.7
1087	10	97	0	-1	-1.511457315	56.5
1088	10	98	0	0	-0.105411823	56.4
1089	10	99	0	0	-0.105411823	65.8
1090	10	100	1	1	1.300633669	53.7
1091	10	101	1	1	1.300633669	59.7
1092	10	102	0	-1	-1.511457315	66.7
1093	10	103	1	1	1.300633669	61.7
1094	10	104	1	0	-0.105411823	57.6
1095	10	105	0	1	1.300633669	66.1
1096	10	106	0	-1	-1.511457315	62.9
1097	10	107	1	0	-0.105411823	52.8
1098	10	108	1	1	1.300633669	47.4
1099	10	109	1	-1	-1.511457315	60.3
1100	10	110	1	0	-0.105411823	53.2
1101	11	1	1	0	-0.197176411	55
1102	11	2	1	0	-0.197176411	54.2
1103	11	3	0	-1	-1.634539675	61.6
1104	11	4	1	0	-0.197176411	66.6
1105	11	5	1	1	1.240186853	67.4
1106	11	6	1	0	-0.197176411	64.3
1107	11	7	1	1	1.240186853	54
1108	11	8	1	0	-0.197176411	57.2
1109	11	9	1	0	-0.197176411	63.7
1110	11	10	1	0	-0.197176411	53.8
1111	11	11	0	-1	-1.634539675	57.9
1112	11	12	1	1	1.240186853	66
1113	11	13	1	0	-0.197176411	51.5
1114	11	14	1	-1	-1.634539675	58.1
1115	11	15	0	0	-0.197176411	72.7
1116	11	16	0	0	-0.197176411	61.1
1117	11	17	0	-1	-1.634539675	66.3
1118	11	18	0	0	-0.197176411	56.7
1119	11	19	1	0	-0.197176411	54.8
1120	11	20	0	-1	-1.634539675	52
1121	11	21	0	0	-0.197176411	55.5
1122	11	22	0	0	-0.197176411	73.4
1123	11	23	0	0	-0.197176411	60.4
1124	11	24	0	0	-0.197176411	59.1
1125	11	25	0	1	1.240186853	68.6
1126	11	26	0	-1	-1.634539675	60.5
1127	11	27	0	0	-0.197176411	68
1128	11	28	1	1	1.240186853	56.2
1129	11	29	1	-1	-1.634539675	69.2
1130	11	30	1	-1.04E-17	-0.197176411	57.5
1131	11	31	1	1	1.240186853	63.6
1132	11	32	0	0	-0.197176411	58
1133	11	33	0	0	-0.197176411	58.8
1134	11	34	0	-1	-1.634539675	58.9
1135	11	35	0	-1	-1.634539675	51.7
1136	11	36	1	0	-0.197176411	49.2
1137	11	37	1	-1.04E-17	-0.197176411	71.8
1138	11	38	0	0	-0.197176411	67.6
1139	11	39	0	-1	-1.634539675	58.6
1140	11	40	0	0	-0.197176411	56.6
1141	11	41	0	1	1.240186853	55.2
1142	11	42	0	0	-0.197176411	62.1
1143	11	43	1	0	-0.197176411	60.1
1144	11	44	1	1	1.240186853	58.8
1145	11	45	0	0	-0.197176411	57.6
1146	11	46	0	0	-0.197176411	69.7
1147	11	47	1	-1	-1.634539675	45.3
1148	11	48	1	0	-0.197176411	70.1
1149	11	49	0	0	-0.197176411	50.6
1150	11	50	0	1	1.240186853	64.8
1151	11	51	0	0	-0.197176411	56.6
1152	11	52	0	-1	-1.634539675	53.3
1153	11	53	0	0	-0.197176411	61.2
1154	11	54	0	-1	-1.634539675	61.8
1155	11	55	0	1	1.240186853	59
1156	11	56	1	0	-0.197176411	56.6
1157	11	57	0	-1	-1.634539675	64.4
1158	11	58	0	-1	-1.634539675	64.1
1159	11	59	1	0	-0.197176411	45.8
1160	11	60	0	1	1.240186853	60.6
1161	11	61	0	0	-0.197176411	67.7
1162	11	62	0	0	-0.197176411	66.8
1163	11	63	0	0	-0.197176411	60
1164	11	64	1	0	-0.197176411	61.6
1165	11	65	1	-1	-1.634539675	59.7
1166	11	66	0	1	1.240186853	72.3
1167	11	67	1	1	1.240186853	57.8
1168	11	68	1	0	-0.197176411	58.4
1169	11	69	0	1	1.240186853	57.9
1170	11	70	1	0	-0.197176411	59
1171	11	71	1	1	1.240186853	60.6
1172	11	72	1	0	-0.197176411	56.7
1173	11	73	0	1	1.240186853	61.5
1174	11	74	1	0	-0.197176411	55.3
1175	11	75	0	0	-0.197176411	61.8
1176	11	76	1	1	1.240186853	58.8
1177	11	77	0	0	-0.197176411	53.9
1178	11	78	0	1	1.240186853	62.7
1179	11	79	0	0	-0.197176411	63.7
1180	11	80	0	1	1.240186853	59.5
1181	11	81	0	1	1.240186853	58.7
1182	11	82	0	-1	-1.634539675	63.7
1183	11	83	0	1	1.240186853	67.6
1184	11	84	0	1	1.240186853	65
1185	11	85	0	1	1.240186853	66
1186	11	86	1	0	-0.197176411	56
1187	11	87	1	1	1.240186853	60.8
1188	11	88	1	1	1.240186853	58.4
1189	11	89	1	1	1.240186853	66.7
1190	11	90	1	0	-0.197176411	63.2
1191	11	91	1	1	1.240186853	49
1192	11	92	1	1	1.240186853	73.7
1193	11	93	1	1	1.240186853	57
1194	11	94	1	0	-0.197176411	62.4
1195	11	95	1	1	1.240186853	63.3
1196	11	96	0	0	-0.197176411	67.7
1197	11	97	0	-1	-1.634539675	56.5
1198	11	98	0	0	-0.197176411	56.4
1199	11	99	0	0	-0.197176411	65.8
1200	11	100	1	1	1.240186853	53.7
1201	11	101	1	1	1.240186853	59.7
1202	11	102	0	0	-0.197176411	66.7
1203	11	103	1	1	1.240186853	61.7
1204	11	104	1	0	-0.197176411	57.6
1205	11	105	0	1	1.240186853	66.1
1206	11	106	0	-1	-1.634539675	62.9
1207	11	107	1	0	-0.197176411	52.8
1208	11	108	1	1	1.240186853	47.4
1209	11	109	1	-0.910282762	-1.505583413	60.3
1210	11	110	1	0	-0.197176411	53.2
1211	12	1	1	-1	-1.620407906	55
1212	12	2	1	0	-0.227357169	54.2
1213	12	3	0	-1	-1.620407906	61.6
1214	12	4	1	1.73E-18	-0.227357169	66.6
1215	12	5	1	0.991691615	1.154119566	67.4
1216	12	6	1	0	-0.227357169	64.3
1217	12	7	1	1	1.165693567	54
1218	12	8	1	0	-0.227357169	57.2
1219	12	9	1	0	-0.227357169	63.7
1220	12	10	1	1.73E-18	-0.227357169	53.8
1221	12	11	0	-0.991691615	-1.608833904	57.9
1222	12	12	1	1	1.165693567	66
1223	12	13	1	0	-0.227357169	51.5
1224	12	14	1	-0.818471836	-1.367529964	58.1
1225	12	15	0	0	-0.227357169	72.7
1226	12	16	0	0	-0.227357169	61.1
1227	12	17	0	-1	-1.620407906	66.3
1228	12	18	0	0	-0.227357169	56.7
1229	12	19	1	0	-0.227357169	54.8
1230	12	20	0	-1	-1.620407906	52
1231	12	21	0	-0.173219779	-0.46866111	55.5
1232	12	22	0	0	-0.227357169	73.4
1233	12	23	0	0	-0.227357169	60.4
1234	12	24	0	-1.73E-18	-0.227357169	59.1
1235	12	25	0	1	1.165693567	68.6
1236	12	26	0	-1	-1.620407906	60.5
1237	12	27	0	0	-0.227357169	68
1238	12	28	1	1	1.165693567	56.2
1239	12	29	1	-1	-1.620407906	69.2
1240	12	30	1	0	-0.227357169	57.5
1241	12	31	1	1	1.165693567	63.6
1242	12	32	0	1	1.165693567	58
1243	12	33	0	0	-0.227357169	58.8
1244	12	34	0	-1	-1.620407906	58.9
1245	12	35	0	-1	-1.620407906	51.7
1246	12	36	1	0	-0.227357169	49.2
1247	12	37	1	0	-0.227357169	71.8
1248	12	38	0	-1.73E-18	-0.227357169	67.6
1249	12	39	0	-1	-1.620407906	58.6
1250	12	40	0	-3.47E-18	-0.227357169	56.6
1251	12	41	0	1	1.165693567	55.2
1252	12	42	0	0	-0.227357169	62.1
1253	12	43	1	-0.173219779	-0.46866111	60.1
1254	12	44	1	1	1.165693567	58.8
1255	12	45	0	1.73E-18	-0.227357169	57.6
1256	12	46	0	0	-0.227357169	69.7
1257	12	47	1	-1	-1.620407906	45.3
1258	12	48	1	0	-0.227357169	70.1
1259	12	49	0	0	-0.227357169	50.6
1260	12	50	0	1	1.165693567	64.8
1261	12	51	0	0	-0.227357169	56.6
1262	12	52	0	-1	-1.620407906	53.3
1263	12	53	0	3.47E-18	-0.227357169	61.2
1264	12	54	0	-1	-1.620407906	61.8
1265	12	55	0	0.991691615	1.154119566	59
1266	12	56	1	0	-0.227357169	56.6
1267	12	57	0	-1	-1.620407906	64.4
1268	12	58	0	-1	-1.620407906	64.1
1269	12	59	1	0	-0.227357169	45.8
1270	12	60	0	1	1.165693567	60.6
1271	12	61	0	1	1.165693567	67.7
1272	12	62	0	0	-0.227357169	66.8
1273	12	63	0	0	-0.227357169	60
1274	12	64	1	0	-0.227357169	61.6
1275	12	65	1	-1	-1.620407906	59.7
1276	12	66	0	1	1.165693567	72.3
1277	12	67	1	1	1.165693567	57.8
1278	12	68	1	1	1.165693567	58.4
1279	12	69	0	1	1.165693567	57.9
1280	12	70	1	0	-0.227357169	59
1281	12	71	1	1	1.165693567	60.6
1282	12	72	1	0	-0.227357169	56.7
1283	12	73	0	1	1.165693567	61.5
1284	12	74	1	0	-0.227357169	55.3
1285	12	75	0	0	-0.227357169	61.8
1286	12	76	1	0.991691615	1.154119566	58.8
1287	12	77	0	0	-0.227357169	53.9
1288	12	78	0	1	1.165693567	62.7
1289	12	79	0	0	-0.227357169	63.7
1290	12	80	0	1	1.165693567	59.5
1291	12	81	0	1	1.165693567	58.7
1292	12	82	0	-1	-1.620407906	63.7
1293	12	83	0	1	1.165693567	67.6
1294	12	84	0	1	1.165693567	65
1295	12	85	0	1	1.165693567	66
1296	12	86	1	0.173219779	0.013946771	56
1297	12	87	1	1	1.165693567	60.8
1298	12	88	1	1	1.165693567	58.4
1299	12	89	1	1	1.165693567	66.7
1300	12	90	1	0	-0.227357169	63.2
1301	12	91	1	1	1.165693567	49
1302	12	92	1	1	1.165693567	73.7
1303	12	93	1	1	1.165693567	57
1304	12	94	1	1	1.165693567	62.4
1305	12	95	1	1	1.165693567	63.3
1306	12	96	0	0	-0.227357169	67.7
1307	12	97	0	-1	-1.620407906	56.5
1308	12	98	0	0	-0.227357169	56.4
1309	12	99	0	0	-0.227357169	65.8
1310	12	100	1	1	1.165693567	53.7
1311	12	101	1	1	1.165693567	59.7
1312	12	102	0	0	-0.227357169	66.7
1313	12	103	1	1	1.165693567	61.7
1314	12	104	1	0	-0.227357169	57.6
1315	12	105	0	0.818471836	0.912815625	66.1
1316	12	106	0	-1	-1.620407906	62.9
1317	12	107	1	0	-0.227357169	52.8
1318	12	108	1	1	1.165693567	47.4
1319	12	109	1	-0.857272021	-1.42158059	60.3
1320	12	110	1	0	-0.227357169	53.2
1321	13	1	1	-0.9913579	-1.696897819	55
1322	13	2	1	0	-0.225229556	54.2
1323	13	3	0	-0.661862718	-1.207763065	61.6
1324	13	4	1	0	-0.225229556	66.6
1325	13	5	1	0.98585889	1.238275441	67.4
1326	13	6	1	0	-0.225229556	64.3
1327	13	7	1	0.9913579	1.246438708	54
1328	13	8	1	0	-0.225229556	57.2
1329	13	9	1	0	-0.225229556	63.7
1330	13	10	1	1.73E-18	-0.225229556	53.8
1331	13	11	0	-0.98585889	-1.688734553	57.9
1332	13	12	1	0.9913579	1.246438708	66
1333	13	13	1	-1.73E-18	-0.225229556	51.5
1334	13	14	1	-0.541715994	-1.029405561	58.1
1335	13	15	0	0	-0.225229556	72.7
1336	13	16	0	0	-0.225229556	61.1
1337	13	17	0	-0.661862718	-1.207763065	66.3
1338	13	18	0	1.73E-18	-0.225229556	56.7
1339	13	19	1	0	-0.225229556	54.8
1340	13	20	0	-0.9913579	-1.696897819	52
1341	13	21	0	-0.444142896	-0.884558547	55.5
1342	13	22	0	0	-0.225229556	73.4
1343	13	23	0	0	-0.225229556	60.4
1344	13	24	0	-1.73E-18	-0.225229556	59.1
1345	13	25	0	0.661862718	0.757303954	68.6
1346	13	26	0	-0.9913579	-1.696897819	60.5
1347	13	27	0	0	-0.225229556	68
1348	13	28	1	0.9913579	1.246438708	56.2
1349	13	29	1	-0.9913579	-1.696897819	69.2
1350	13	30	1	-6.94E-18	-0.225229556	57.5
1351	13	31	1	0.9913579	1.246438708	63.6
1352	13	32	0	0.661862718	0.757303954	58
1353	13	33	0	-0.329495182	-0.714364309	58.8
1354	13	34	0	-0.9913579	-1.696897819	58.9
1355	13	35	0	-0.9913579	-1.696897819	51.7
1356	13	36	1	0.329495182	0.263905198	49.2
1357	13	37	1	-6.94E-18	-0.225229556	71.8
1358	13	38	0	0	-0.225229556	67.6
1359	13	39	0	-0.9913579	-1.696897819	58.6
1360	13	40	0	-1.39E-17	-0.225229556	56.6
1361	13	41	0	0.864996854	1.058856058	55.2
1362	13	42	0	0	-0.225229556	62.1
1363	13	43	1	-0.444142896	-0.884558547	60.1
1364	13	44	1	0.9913579	1.246438708	58.8
1365	13	45	0	0	-0.225229556	57.6
1366	13	46	0	0.140493289	-0.016667628	69.7
1367	13	47	1	-0.9913579	-1.696897819	45.3
1368	13	48	1	0	-0.225229556	70.1
1369	13	49	0	0	-0.225229556	50.6
1370	13	50	0	0.9913579	1.246438708	64.8
1371	13	51	0	0	-0.225229556	56.6
1372	13	52	0	-0.9913579	-1.696897819	53.3
1373	13	53	0	6.94E-18	-0.225229556	61.2
1374	13	54	0	-0.661862718	-1.207763065	61.8
1375	13	55	0	0.98585889	1.238275441	59
1376	13	56	1	0	-0.225229556	56.6
1377	13	57	0	-0.9913579	-1.696897819	64.4
1378	13	58	0	-0.9913579	-1.696897819	64.1
1379	13	59	1	0.329495182	0.263905198	45.8
1380	13	60	0	0.9913579	1.246438708	60.6
1381	13	61	0	0.9913579	1.246438708	67.7
1382	13	62	0	0.329495182	0.263905198	66.8
1383	13	63	0	-0.329495182	-0.714364309	60
1384	13	64	1	-1.73E-18	-0.225229556	61.6
1385	13	65	1	-0.9913579	-1.696897819	59.7
1386	13	66	0	0.9913579	1.246438708	72.3
1387	13	67	1	0.9913579	1.246438708	57.8
1388	13	68	1	0.661862718	0.757303954	58.4
1389	13	69	0	0.661862718	0.757303954	57.9
1390	13	70	1	0	-0.225229556	59
1391	13	71	1	0.9913579	1.246438708	60.6
1392	13	72	1	0	-0.225229556	56.7
1393	13	73	0	0.9913579	1.246438708	61.5
1394	13	74	1	0	-0.225229556	55.3
1395	13	75	0	1.73E-18	-0.225229556	61.8
1396	13	76	1	0.98585889	1.238275441	58.8
1397	13	77	0	0	-0.225229556	53.9
1398	13	78	0	0.9913579	1.246438708	62.7
1399	13	79	0	0	-0.225229556	63.7
1400	13	80	0	0.661862718	0.757303954	59.5
1401	13	81	0	0.9913579	1.246438708	58.7
1402	13	82	0	-0.9913579	-1.696897819	63.7
1403	13	83	0	0.9913579	1.246438708	67.6
1404	13	84	0	0.9913579	1.246438708	65
1405	13	85	0	0.9913579	1.246438708	66
1406	13	86	1	0.444142896	0.434099436	56
1407	13	87	1	0.9913579	1.246438708	60.8
1408	13	88	1	0.9913579	1.246438708	58.4
1409	13	89	1	0.661862718	0.757303954	66.7
1410	13	90	1	0	-0.225229556	63.2
1411	13	91	1	0.9913579	1.246438708	49
1412	13	92	1	0.9913579	1.246438708	73.7
1413	13	93	1	0.9913579	1.246438708	57
1414	13	94	1	0.332367536	0.2681692	62.4
1415	13	95	1	0.9913579	1.246438708	63.3
1416	13	96	0	0	-0.225229556	67.7
1417	13	97	0	-0.9913579	-1.696897819	56.5
1418	13	98	0	0	-0.225229556	56.4
1419	13	99	0	0.329495182	0.263905198	65.8
1420	13	100	1	0.9913579	1.246438708	53.7
1421	13	101	1	0.9913579	1.246438708	59.7
1422	13	102	0	0.329495182	0.263905198	66.7
1423	13	103	1	0.9913579	1.246438708	61.7
1424	13	104	1	0	-0.225229556	57.6
1425	13	105	0	0.541715994	0.57894645	66.1
1426	13	106	0	-0.9913579	-1.696897819	62.9
1427	13	107	1	0	-0.225229556	52.8
1428	13	108	1	0.661862718	0.757303954	47.4
1429	13	109	1	-0.780880357	-1.384444445	60.3
1430	13	110	1	0.063893353	-0.130380037	53.2
1431	14	1	1	-0.9913579	-1.687914633	55
1432	14	2	1	0	-0.210903444	54.2
1433	14	3	0	-0.329495182	-0.701814013	61.6
1434	14	4	1	0	-0.210903444	66.6
1435	14	5	1	0.988620327	1.262029071	67.4
1436	14	6	1	1.73E-18	-0.210903444	64.3
1437	14	7	1	0.9913579	1.266107746	54
1438	14	8	1	0	-0.210903444	57.2
1439	14	9	1	1.73E-18	-0.210903444	63.7
1440	14	10	1	-1.73E-18	-0.210903444	53.8
1441	14	11	0	-0.988620327	-1.683835959	57.9
1442	14	12	1	0.9913579	1.266107746	66
1443	14	13	1	0	-0.210903444	51.5
1444	14	14	1	-0.269682527	-0.612699919	58.1
1445	14	15	0	0	-0.210903444	72.7
1446	14	16	0	0	-0.210903444	61.1
1447	14	17	0	-0.329495182	-0.701814013	66.3
1448	14	18	0	1.73E-18	-0.210903444	56.7
1449	14	19	1	0	-0.210903444	54.8
1450	14	20	0	-0.9913579	-1.687914633	52
1451	14	21	0	-0.718937801	-1.282039485	55.5
1452	14	22	0	1.73E-18	-0.210903444	73.4
1453	14	23	0	0	-0.210903444	60.4
1454	14	24	0	0	-0.210903444	59.1
1455	14	25	0	0.329495182	0.280007125	68.6
1456	14	26	0	-0.9913579	-1.687914633	60.5
1457	14	27	0	1.73E-18	-0.210903444	68
1458	14	28	1	0.9913579	1.266107746	56.2
1459	14	29	1	-0.9913579	-1.687914633	69.2
1460	14	30	1	-6.94E-18	-0.210903444	57.5
1461	14	31	1	0.9913579	1.266107746	63.6
1462	14	32	0	0.329495182	0.280007125	58
1463	14	33	0	-0.661862718	-1.197004064	58.8
1464	14	34	0	-0.9913579	-1.687914633	58.9
1465	14	35	0	-0.9913579	-1.687914633	51.7
1466	14	36	1	0.661862718	0.775197177	49.2
1467	14	37	1	-6.94E-18	-0.210903444	71.8
1468	14	38	0	0	-0.210903444	67.6
1469	14	39	0	-0.9913579	-1.687914633	58.6
1470	14	40	0	0	-0.210903444	56.6
1471	14	41	0	0.737534264	0.887939225	55.2
1472	14	42	0	0	-0.210903444	62.1
1473	14	43	1	-0.718937801	-1.282039485	60.1
1474	14	44	1	0.9913579	1.266107746	58.8
1475	14	45	0	0	-0.210903444	57.6
1476	14	46	0	0.282211319	0.209559515	69.7
1477	14	47	1	-0.9913579	-1.687914633	45.3
1478	14	48	1	1.73E-18	-0.210903444	70.1
1479	14	49	0	1.73E-18	-0.210903444	50.6
1480	14	50	0	0.9913579	1.266107746	64.8
1481	14	51	0	1.73E-18	-0.210903444	56.6
1482	14	52	0	-0.9913579	-1.687914633	53.3
1483	14	53	0	1.39E-17	-0.210903444	61.2
1484	14	54	0	-0.329495182	-0.701814013	61.8
1485	14	55	0	0.988620327	1.262029071	59
1486	14	56	1	1.73E-18	-0.210903444	56.6
1487	14	57	0	-0.9913579	-1.687914633	64.4
1488	14	58	0	-0.9913579	-1.687914633	64.1
1489	14	59	1	0.661862718	0.775197177	45.8
1490	14	60	0	0.9913579	1.266107746	60.6
1491	14	61	0	0.9913579	1.266107746	67.7
1492	14	62	0	0.661862718	0.775197177	66.8
1493	14	63	0	-0.661862718	-1.197004064	60
1494	14	64	1	1.73E-18	-0.210903444	61.6
1495	14	65	1	-0.9913579	-1.687914633	59.7
1496	14	66	0	0.9913579	1.266107746	72.3
1497	14	67	1	0.9913579	1.266107746	57.8
1498	14	68	1	0.329495182	0.280007125	58.4
1499	14	69	0	0.329495182	0.280007125	57.9
1500	14	70	1	0	-0.210903444	59
1501	14	71	1	0.9913579	1.266107746	60.6
1502	14	72	1	1.73E-18	-0.210903444	56.7
1503	14	73	0	0.9913579	1.266107746	61.5
1504	14	74	1	0	-0.210903444	55.3
1505	14	75	0	0	-0.210903444	61.8
1506	14	76	1	0.988620327	1.262029071	58.8
1507	14	77	0	1.73E-18	-0.210903444	53.9
1508	14	78	0	0.9913579	1.266107746	62.7
1509	14	79	0	1.73E-18	-0.210903444	63.7
1510	14	80	0	0.329495182	0.280007125	59.5
1511	14	81	0	0.9913579	1.266107746	58.7
1512	14	82	0	-0.9913579	-1.687914633	63.7
1513	14	83	0	0.9913579	1.266107746	67.6
1514	14	84	0	0.9913579	1.266107746	65
1515	14	85	0	0.9913579	1.266107746	66
1516	14	86	1	0.718937801	0.860232598	56
1517	14	87	1	0.9913579	1.266107746	60.8
1518	14	88	1	0.9913579	1.266107746	58.4
1519	14	89	1	0.329495182	0.280007125	66.7
1520	14	90	1	0	-0.210903444	63.2
1521	14	91	1	0.9913579	1.266107746	49
1522	14	92	1	0.9913579	1.266107746	73.7
1523	14	93	1	0.9913579	1.266107746	57
1524	14	94	1	-0.332367536	-0.706093495	62.4
1525	14	95	1	0.9913579	1.266107746	63.3
1526	14	96	0	0	-0.210903444	67.7
1527	14	97	0	-0.9913579	-1.687914633	56.5
1528	14	98	0	1.73E-18	-0.210903444	56.4
1529	14	99	0	0.661862718	0.775197177	65.8
1530	14	100	1	0.9913579	1.266107746	53.7
1531	14	101	1	0.9913579	1.266107746	59.7
1532	14	102	0	0.661862718	0.775197177	66.7
1533	14	103	1	0.9913579	1.266107746	61.7
1534	14	104	1	1.73E-18	-0.210903444	57.6
1535	14	105	0	0.269682527	0.190893032	66.1
1536	14	106	0	-0.9913579	-1.687914633	62.9
1537	14	107	1	0	-0.210903444	52.8
1538	14	108	1	0.329495182	0.280007125	47.4
1539	14	109	1	-0.711295967	-1.270654016	60.3
1540	14	110	1	0.128343693	-0.019685851	53.2
1541	15	1	1	-1	-1.593255985	55
1542	15	2	1	0	-0.186564291	54.2
1543	15	3	0	0	-0.186564291	61.6
1544	15	4	1	0	-0.186564291	66.6
1545	15	5	1	1	1.220127402	67.4
1546	15	6	1	0	-0.186564291	64.3
1547	15	7	1	1	1.220127402	54
1548	15	8	1	0	-0.186564291	57.2
1549	15	9	1	0	-0.186564291	63.7
1550	15	10	1	0	-0.186564291	53.8
1551	15	11	0	-1	-1.593255985	57.9
1552	15	12	1	1	1.220127402	66
1553	15	13	1	0	-0.186564291	51.5
1554	15	14	1	0	-0.186564291	58.1
1555	15	15	0	0	-0.186564291	72.7
1556	15	16	0	0	-0.186564291	61.1
1557	15	17	0	0	-0.186564291	66.3
1558	15	18	0	0	-0.186564291	56.7
1559	15	19	1	0	-0.186564291	54.8
1560	15	20	0	-1	-1.593255985	52
1561	15	21	0	-1	-1.593255985	55.5
1562	15	22	0	0	-0.186564291	73.4
1563	15	23	0	0	-0.186564291	60.4
1564	15	24	0	0	-0.186564291	59.1
1565	15	25	0	0	-0.186564291	68.6
1566	15	26	0	-1	-1.593255985	60.5
1567	15	27	0	0	-0.186564291	68
1568	15	28	1	1	1.220127402	56.2
1569	15	29	1	-1	-1.593255985	69.2
1570	15	30	1	-1.39E-17	-0.186564291	57.5
1571	15	31	1	1	1.220127402	63.6
1572	15	32	0	0	-0.186564291	58
1573	15	33	0	-1	-1.593255985	58.8
1574	15	34	0	-1	-1.593255985	58.9
1575	15	35	0	-1	-1.593255985	51.7
1576	15	36	1	1	1.220127402	49.2
1577	15	37	1	-1.39E-17	-0.186564291	71.8
1578	15	38	0	0	-0.186564291	67.6
1579	15	39	0	-1	-1.593255985	58.6
1580	15	40	0	0	-0.186564291	56.6
1581	15	41	0	0.616501081	0.680662658	55.2
1582	15	42	0	0	-0.186564291	62.1
1583	15	43	1	-1	-1.593255985	60.1
1584	15	44	1	1	1.220127402	58.8
1585	15	45	0	0	-0.186564291	57.6
1586	15	46	0	0.426389508	0.413234288	69.7
1587	15	47	1	-1	-1.593255985	45.3
1588	15	48	1	0	-0.186564291	70.1
1589	15	49	0	0	-0.186564291	50.6
1590	15	50	0	1	1.220127402	64.8
1591	15	51	0	0	-0.186564291	56.6
1592	15	52	0	-1	-1.593255985	53.3
1593	15	53	0	6.94E-18	-0.186564291	61.2
1594	15	54	0	0	-0.186564291	61.8
1595	15	55	0	1	1.220127402	59
1596	15	56	1	0	-0.186564291	56.6
1597	15	57	0	-1	-1.593255985	64.4
1598	15	58	0	-1	-1.593255985	64.1
1599	15	59	1	1	1.220127402	45.8
1600	15	60	0	1	1.220127402	60.6
1601	15	61	0	1	1.220127402	67.7
1602	15	62	0	1	1.220127402	66.8
1603	15	63	0	-1	-1.593255985	60
1604	15	64	1	0	-0.186564291	61.6
1605	15	65	1	-1	-1.593255985	59.7
1606	15	66	0	1	1.220127402	72.3
1607	15	67	1	1	1.220127402	57.8
1608	15	68	1	0	-0.186564291	58.4
1609	15	69	0	0	-0.186564291	57.9
1610	15	70	1	0	-0.186564291	59
1611	15	71	1	1	1.220127402	60.6
1612	15	72	1	0	-0.186564291	56.7
1613	15	73	0	1	1.220127402	61.5
1614	15	74	1	0	-0.186564291	55.3
1615	15	75	0	0	-0.186564291	61.8
1616	15	76	1	1	1.220127402	58.8
1617	15	77	0	0	-0.186564291	53.9
1618	15	78	0	1	1.220127402	62.7
1619	15	79	0	0	-0.186564291	63.7
1620	15	80	0	0	-0.186564291	59.5
1621	15	81	0	1	1.220127402	58.7
1622	15	82	0	-1	-1.593255985	63.7
1623	15	83	0	1	1.220127402	67.6
1624	15	84	0	1	1.220127402	65
1625	15	85	0	1	1.220127402	66
1626	15	86	1	1	1.220127402	56
1627	15	87	1	1	1.220127402	60.8
1628	15	88	1	1	1.220127402	58.4
1629	15	89	1	0	-0.186564291	66.7
1630	15	90	1	0	-0.186564291	63.2
1631	15	91	1	1	1.220127402	49
1632	15	92	1	1	1.220127402	73.7
1633	15	93	1	1	1.220127402	57
1634	15	94	1	-1	-1.593255985	62.4
1635	15	95	1	1	1.220127402	63.3
1636	15	96	0	0	-0.186564291	67.7
1637	15	97	0	-1	-1.593255985	56.5
1638	15	98	0	0	-0.186564291	56.4
1639	15	99	0	1	1.220127402	65.8
1640	15	100	1	1	1.220127402	53.7
1641	15	101	1	1	1.220127402	59.7
1642	15	102	0	1	1.220127402	66.7
1643	15	103	1	1	1.220127402	61.7
1644	15	104	1	0	-0.186564291	57.6
1645	15	105	0	0	-0.186564291	66.1
1646	15	106	0	-1	-1.593255985	62.9
1647	15	107	1	0	-0.186564291	52.8
1648	15	108	1	0	-0.186564291	47.4
1649	15	109	1	-0.647912255	-1.097977078	60.3
1650	15	110	1	0.19391286	0.086211318	53.2
1651	16	1	1	-0.98903438	-1.647020421	55
1652	16	2	1	-0.24543885	-0.535790555	54.2
1653	16	3	0	-1.73E-18	-0.169006505	61.6
1654	16	4	1	0	-0.169006505	66.6
1655	16	5	1	0.98903438	1.309007412	67.4
1656	16	6	1	0.24543885	0.197777546	64.3
1657	16	7	1	0.98903438	1.309007412	54
1658	16	8	1	0	-0.169006505	57.2
1659	16	9	1	1.73E-18	-0.169006505	63.7
1660	16	10	1	-3.47E-18	-0.169006505	53.8
1661	16	11	0	-0.743595531	-1.280236372	57.9
1662	16	12	1	0.98903438	1.309007412	66
1663	16	13	1	0	-0.169006505	51.5
1664	16	14	1	0.24543885	0.197777546	58.1
1665	16	15	0	-0.24543885	-0.535790555	72.7
1666	16	16	0	-3.47E-18	-0.169006505	61.1
1667	16	17	0	-1.73E-18	-0.169006505	66.3
1668	16	18	0	1.73E-18	-0.169006505	56.7
1669	16	19	1	0	-0.169006505	54.8
1670	16	20	0	-0.98903438	-1.647020421	52
1671	16	21	0	-0.98903438	-1.647020421	55.5
1672	16	22	0	0	-0.169006505	73.4
1673	16	23	0	0.24543885	0.197777546	60.4
1674	16	24	0	0	-0.169006505	59.1
1675	16	25	0	0	-0.169006505	68.6
1676	16	26	0	-0.743595531	-1.280236372	60.5
1677	16	27	0	0	-0.169006505	68
1678	16	28	1	0.98903438	1.309007412	56.2
1679	16	29	1	-0.743595531	-1.280236372	69.2
1680	16	30	1	-2.78E-17	-0.169006505	57.5
1681	16	31	1	0.98903438	1.309007412	63.6
1682	16	32	0	-0.24543885	-0.535790555	58
1683	16	33	0	-0.98903438	-1.647020421	58.8
1684	16	34	0	-0.98903438	-1.647020421	58.9
1685	16	35	0	-0.98903438	-1.647020421	51.7
1686	16	36	1	0.98903438	1.309007412	49.2
1687	16	37	1	-2.78E-17	-0.169006505	71.8
1688	16	38	0	0.08458881	-0.042596907	67.6
1689	16	39	0	-0.98903438	-1.647020421	58.6
1690	16	40	0	0	-0.169006505	56.6
1691	16	41	0	0.509758782	0.592777503	55.2
1692	16	42	0	0	-0.169006505	62.1
1693	16	43	1	-0.98903438	-1.647020421	60.1
1694	16	44	1	0.98903438	1.309007412	58.8
1695	16	45	0	0	-0.169006505	57.6
1696	16	46	0	0.562500182	0.671594301	69.7
1697	16	47	1	-0.98903438	-1.647020421	45.3
1698	16	48	1	-0.24543885	-0.535790555	70.1
1699	16	49	0	-0.24543885	-0.535790555	50.6
1700	16	50	0	0.743595531	0.942223363	64.8
1701	16	51	0	3.47E-18	-0.169006505	56.6
1702	16	52	0	-0.743595531	-1.280236372	53.3
1703	16	53	0	0	-0.169006505	61.2
1704	16	54	0	-1.73E-18	-0.169006505	61.8
1705	16	55	0	0.743595531	0.942223363	59
1706	16	56	1	0	-0.169006505	56.6
1707	16	57	0	-0.743595531	-1.280236372	64.4
1708	16	58	0	-0.98903438	-1.647020421	64.1
1709	16	59	1	0.98903438	1.309007412	45.8
1710	16	60	0	0.98903438	1.309007412	60.6
1711	16	61	0	0.98903438	1.309007412	67.7
1712	16	62	0	0.743595531	0.942223363	66.8
1713	16	63	0	-0.98903438	-1.647020421	60
1714	16	64	1	1.73E-18	-0.169006505	61.6
1715	16	65	1	-0.98903438	-1.647020421	59.7
1716	16	66	0	0.98903438	1.309007412	72.3
1717	16	67	1	0.98903438	1.309007412	57.8
1718	16	68	1	0	-0.169006505	58.4
1719	16	69	0	0	-0.169006505	57.9
1720	16	70	1	-0.24543885	-0.535790555	59
1721	16	71	1	0.98903438	1.309007412	60.6
1722	16	72	1	-0.24543885	-0.535790555	56.7
1723	16	73	0	0.98903438	1.309007412	61.5
1724	16	74	1	0	-0.169006505	55.3
1725	16	75	0	0	-0.169006505	61.8
1726	16	76	1	0.98903438	1.309007412	58.8
1727	16	77	0	1.73E-18	-0.169006505	53.9
1728	16	78	0	0.98903438	1.309007412	62.7
1729	16	79	0	1.73E-18	-0.169006505	63.7
1730	16	80	0	-0.24543885	-0.535790555	59.5
1731	16	81	0	0.743595531	0.942223363	58.7
1732	16	82	0	-0.98903438	-1.647020421	63.7
1733	16	83	0	0.743595531	0.942223363	67.6
1734	16	84	0	0.743595531	0.942223363	65
1735	16	85	0	0.98903438	1.309007412	66
1736	16	86	1	0.981321411	1.297481143	56
1737	16	87	1	0.743595531	0.942223363	60.8
1738	16	88	1	0.498156681	0.575439312	58.4
1739	16	89	1	0	-0.169006505	66.7
1740	16	90	1	3.47E-18	-0.169006505	63.2
1741	16	91	1	0.98903438	1.309007412	49
1742	16	92	1	0.981321411	1.297481143	73.7
1743	16	93	1	0.98903438	1.309007412	57
1744	16	94	1	-0.98903438	-1.647020421	62.4
1745	16	95	1	0.98903438	1.309007412	63.3
1746	16	96	0	-6.94E-18	-0.169006505	67.7
1747	16	97	0	-0.743595531	-1.280236372	56.5
1748	16	98	0	0	-0.169006505	56.4
1749	16	99	0	0.98903438	1.309007412	65.8
1750	16	100	1	0.98903438	1.309007412	53.7
1751	16	101	1	0.98903438	1.309007412	59.7
1752	16	102	0	0.98903438	1.309007412	66.7
1753	16	103	1	0.98903438	1.309007412	61.7
1754	16	104	1	1.73E-18	-0.169006505	57.6
1755	16	105	0	-0.24543885	-0.535790555	66.1
1756	16	106	0	-0.98903438	-1.647020421	62.9
1757	16	107	1	-1.73E-18	-0.169006505	52.8
1758	16	108	1	3.47E-18	-0.169006505	47.4
1759	16	109	1	-0.594520548	-1.057458576	60.3
1760	16	110	1	0.255813094	0.213280826	53.2
1761	17	1	1	-0.985388168	-1.646174432	55
1762	17	2	1	-0.492694084	-0.895043135	54.2
1763	17	3	0	0	-0.143911839	61.6
1764	17	4	1	0	-0.143911839	66.6
1765	17	5	1	0.985388168	1.358350754	67.4
1766	17	6	1	0.492694084	0.607219458	64.3
1767	17	7	1	0.985388168	1.358350754	54
1768	17	8	1	0	-0.143911839	57.2
1769	17	9	1	0	-0.143911839	63.7
1770	17	10	1	-5.20E-18	-0.143911839	53.8
1771	17	11	0	-0.492694084	-0.895043135	57.9
1772	17	12	1	0.985388168	1.358350754	66
1773	17	13	1	-1.73E-18	-0.143911839	51.5
1774	17	14	1	0.492694084	0.607219458	58.1
1775	17	15	0	-0.492694084	-0.895043135	72.7
1776	17	16	0	0	-0.143911839	61.1
1777	17	17	0	-3.47E-18	-0.143911839	66.3
1778	17	18	0	0	-0.143911839	56.7
1779	17	19	1	0	-0.143911839	54.8
1780	17	20	0	-0.985388168	-1.646174432	52
1781	17	21	0	-0.985388168	-1.646174432	55.5
1782	17	22	0	0	-0.143911839	73.4
1783	17	23	0	0.492694084	0.607219458	60.4
1784	17	24	0	0	-0.143911839	59.1
1785	17	25	0	0	-0.143911839	68.6
1786	17	26	0	-0.492694084	-0.895043135	60.5
1787	17	27	0	0	-0.143911839	68
1788	17	28	1	0.985388168	1.358350754	56.2
1789	17	29	1	-0.492694084	-0.895043135	69.2
1790	17	30	1	-2.78E-17	-0.143911839	57.5
1791	17	31	1	0.985388168	1.358350754	63.6
1792	17	32	0	-0.492694084	-0.895043135	58
1793	17	33	0	-0.985388168	-1.646174432	58.8
1794	17	34	0	-0.985388168	-1.646174432	58.9
1795	17	35	0	-0.985388168	-1.646174432	51.7
1796	17	36	1	0.985388168	1.358350754	49.2
1797	17	37	1	-2.78E-17	-0.143911839	71.8
1798	17	38	0	0.169803625	0.114960393	67.6
1799	17	39	0	-0.985388168	-1.646174432	58.6
1800	17	40	0	0	-0.143911839	56.6
1801	17	41	0	0.406788984	0.476253791	55.2
1802	17	42	0	0	-0.143911839	62.1
1803	17	43	1	-0.985388168	-1.646174432	60.1
1804	17	44	1	0.985388168	1.358350754	58.8
1805	17	45	0	0	-0.143911839	57.6
1806	17	46	0	0.702773672	0.927493962	69.7
1807	17	47	1	-0.985388168	-1.646174432	45.3
1808	17	48	1	-0.492694084	-0.895043135	70.1
1809	17	49	0	-0.492694084	-0.895043135	50.6
1810	17	50	0	0.492694084	0.607219458	64.8
1811	17	51	0	1.73E-18	-0.143911839	56.6
1812	17	52	0	-0.492694084	-0.895043135	53.3
1813	17	53	0	0	-0.143911839	61.2
1814	17	54	0	0	-0.143911839	61.8
1815	17	55	0	0.492694084	0.607219458	59
1816	17	56	1	3.47E-18	-0.143911839	56.6
1817	17	57	0	-0.492694084	-0.895043135	64.4
1818	17	58	0	-0.985388168	-1.646174432	64.1
1819	17	59	1	0.985388168	1.358350754	45.8
1820	17	60	0	0.985388168	1.358350754	60.6
1821	17	61	0	0.985388168	1.358350754	67.7
1822	17	62	0	0.492694084	0.607219458	66.8
1823	17	63	0	-0.985388168	-1.646174432	60
1824	17	64	1	0	-0.143911839	61.6
1825	17	65	1	-0.985388168	-1.646174432	59.7
1826	17	66	0	0.985388168	1.358350754	72.3
1827	17	67	1	0.985388168	1.358350754	57.8
1828	17	68	1	0	-0.143911839	58.4
1829	17	69	0	0	-0.143911839	57.9
1830	17	70	1	-0.492694084	-0.895043135	59
1831	17	71	1	0.985388168	1.358350754	60.6
1832	17	72	1	-0.492694084	-0.895043135	56.7
1833	17	73	0	0.985388168	1.358350754	61.5
1834	17	74	1	1.73E-18	-0.143911839	55.3
1835	17	75	0	0	-0.143911839	61.8
1836	17	76	1	0.985388168	1.358350754	58.8
1837	17	77	0	0	-0.143911839	53.9
1838	17	78	0	0.985388168	1.358350754	62.7
1839	17	79	0	5.20E-18	-0.143911839	63.7
1840	17	80	0	-0.492694084	-0.895043135	59.5
1841	17	81	0	0.492694084	0.607219458	58.7
1842	17	82	0	-0.985388168	-1.646174432	63.7
1843	17	83	0	0.492694084	0.607219458	67.6
1844	17	84	0	0.492694084	0.607219458	65
1845	17	85	0	0.985388168	1.358350754	66
1846	17	86	1	0.969905149	1.334746289	56
1847	17	87	1	0.492694084	0.607219458	60.8
1848	17	88	1	-2.78E-17	-0.143911839	58.4
1849	17	89	1	1.73E-18	-0.143911839	66.7
1850	17	90	1	0	-0.143911839	63.2
1851	17	91	1	0.985388168	1.358350754	49
1852	17	92	1	0.969905149	1.334746289	73.7
1853	17	93	1	0.985388168	1.358350754	57
1854	17	94	1	-0.985388168	-1.646174432	62.4
1855	17	95	1	0.985388168	1.358350754	63.3
1856	17	96	0	0	-0.143911839	67.7
1857	17	97	0	-0.492694084	-0.895043135	56.5
1858	17	98	0	0	-0.143911839	56.4
1859	17	99	0	0.985388168	1.358350754	65.8
1860	17	100	1	0.985388168	1.358350754	53.7
1861	17	101	1	0.985388168	1.358350754	59.7
1862	17	102	0	0.985388168	1.358350754	66.7
1863	17	103	1	0.985388168	1.358350754	61.7
1864	17	104	1	3.47E-18	-0.143911839	57.6
1865	17	105	0	-0.492694084	-0.895043135	66.1
1866	17	106	0	-0.985388168	-1.646174432	62.9
1867	17	107	1	0	-0.143911839	52.8
1868	17	108	1	0	-0.143911839	47.4
1869	17	109	1	-0.545528625	-0.975591448	60.3
1870	17	110	1	0.319606488	0.343340685	53.2
1871	18	1	1	-0.98903438	-1.584290855	55
1872	18	2	1	-0.743595531	-1.219325389	54.2
1873	18	3	0	1.73E-18	-0.113605203	61.6
1874	18	4	1	0	-0.113605203	66.6
1875	18	5	1	0.98903438	1.357080449	67.4
1876	18	6	1	0.743595531	0.992114983	64.3
1877	18	7	1	0.98903438	1.357080449	54
1878	18	8	1	0	-0.113605203	57.2
1879	18	9	1	0	-0.113605203	63.7
1880	18	10	1	0	-0.113605203	53.8
1881	18	11	0	-0.24543885	-0.478570671	57.9
1882	18	12	1	0.98903438	1.357080449	66
1883	18	13	1	0	-0.113605203	51.5
1884	18	14	1	0.743595531	0.992114983	58.1
1885	18	15	0	-0.743595531	-1.219325389	72.7
1886	18	16	0	0	-0.113605203	61.1
1887	18	17	0	0	-0.113605203	66.3
1888	18	18	0	0	-0.113605203	56.7
1889	18	19	1	0	-0.113605203	54.8
1890	18	20	0	-0.98903438	-1.584290855	52
1891	18	21	0	-0.98903438	-1.584290855	55.5
1892	18	22	0	0	-0.113605203	73.4
1893	18	23	0	0.743595531	0.992114983	60.4
1894	18	24	0	0	-0.113605203	59.1
1895	18	25	0	0	-0.113605203	68.6
1896	18	26	0	-0.24543885	-0.478570671	60.5
1897	18	27	0	0	-0.113605203	68
1898	18	28	1	0.98903438	1.357080449	56.2
1899	18	29	1	-0.24543885	-0.478570671	69.2
1900	18	30	1	-1.39E-17	-0.113605203	57.5
1901	18	31	1	0.98903438	1.357080449	63.6
1902	18	32	0	-0.743595531	-1.219325389	58
1903	18	33	0	-0.98903438	-1.584290855	58.8
1904	18	34	0	-0.98903438	-1.584290855	58.9
1905	18	35	0	-0.98903438	-1.584290855	51.7
1906	18	36	1	0.98903438	1.357080449	49.2
1907	18	37	1	-1.39E-17	-0.113605203	71.8
1908	18	38	0	0.256275081	0.267473647	67.6
1909	18	39	0	-0.98903438	-1.584290855	58.6
1910	18	40	0	0	-0.113605203	56.6
1911	18	41	0	0.306829651	0.34264786	55.2
1912	18	42	0	0	-0.113605203	62.1
1913	18	43	1	-0.98903438	-1.584290855	60.1
1914	18	44	1	0.98903438	1.357080449	58.8
1915	18	45	0	0	-0.113605203	57.6
1916	18	46	0	0.848248081	1.147732428	69.7
1917	18	47	1	-0.98903438	-1.584290855	45.3
1918	18	48	1	-0.743595531	-1.219325389	70.1
1919	18	49	0	-0.743595531	-1.219325389	50.6
1920	18	50	0	0.24543885	0.251360265	64.8
1921	18	51	0	0	-0.113605203	56.6
1922	18	52	0	-0.24543885	-0.478570671	53.3
1923	18	53	0	0	-0.113605203	61.2
1924	18	54	0	0	-0.113605203	61.8
1925	18	55	0	0.24543885	0.251360265	59
1926	18	56	1	0	-0.113605203	56.6
1927	18	57	0	-0.24543885	-0.478570671	64.4
1928	18	58	0	-0.98903438	-1.584290855	64.1
1929	18	59	1	0.98903438	1.357080449	45.8
1930	18	60	0	0.98903438	1.357080449	60.6
1931	18	61	0	0.98903438	1.357080449	67.7
1932	18	62	0	0.24543885	0.251360265	66.8
1933	18	63	0	-0.98903438	-1.584290855	60
1934	18	64	1	0	-0.113605203	61.6
1935	18	65	1	-0.98903438	-1.584290855	59.7
1936	18	66	0	0.98903438	1.357080449	72.3
1937	18	67	1	0.98903438	1.357080449	57.8
1938	18	68	1	0	-0.113605203	58.4
1939	18	69	0	0	-0.113605203	57.9
1940	18	70	1	-0.743595531	-1.219325389	59
1941	18	71	1	0.98903438	1.357080449	60.6
1942	18	72	1	-0.743595531	-1.219325389	56.7
1943	18	73	0	0.98903438	1.357080449	61.5
1944	18	74	1	1.73E-18	-0.113605203	55.3
1945	18	75	0	0	-0.113605203	61.8
1946	18	76	1	0.98903438	1.357080449	58.8
1947	18	77	0	0	-0.113605203	53.9
1948	18	78	0	0.98903438	1.357080449	62.7
1949	18	79	0	0	-0.113605203	63.7
1950	18	80	0	-0.743595531	-1.219325389	59.5
1951	18	81	0	0.24543885	0.251360265	58.7
1952	18	82	0	-0.98903438	-1.584290855	63.7
1953	18	83	0	0.24543885	0.251360265	67.6
1954	18	84	0	0.24543885	0.251360265	65
1955	18	85	0	0.98903438	1.357080449	66
1956	18	86	1	0.965666728	1.322332951	56
1957	18	87	1	0.24543885	0.251360265	60.8
1958	18	88	1	-0.498156681	-0.854359921	58.4
1959	18	89	1	1.73E-18	-0.113605203	66.7
1960	18	90	1	0	-0.113605203	63.2
1961	18	91	1	0.98903438	1.357080449	49
1962	18	92	1	0.965666728	1.322332951	73.7
1963	18	93	1	0.98903438	1.357080449	57
1964	18	94	1	-0.98903438	-1.584290855	62.4
1965	18	95	1	0.98903438	1.357080449	63.3
1966	18	96	0	-3.47E-18	-0.113605203	67.7
1967	18	97	0	-0.24543885	-0.478570671	56.5
1968	18	98	0	0	-0.113605203	56.4
1969	18	99	0	0.98903438	1.357080449	65.8
1970	18	100	1	0.98903438	1.357080449	53.7
1971	18	101	1	0.98903438	1.357080449	59.7
1972	18	102	0	0.98903438	1.357080449	66.7
1973	18	103	1	0.98903438	1.357080449	61.7
1974	18	104	1	0	-0.113605203	57.6
1975	18	105	0	-0.743595531	-1.219325389	66.1
1976	18	106	0	-0.98903438	-1.584290855	62.9
1977	18	107	1	0	-0.113605203	52.8
1978	18	108	1	0	-0.113605203	47.4
1979	18	109	1	-0.500573919	-0.857954333	60.3
1980	18	110	1	0.385765148	0.460024268	53.2
1981	19	1	1	-1	-1.47643573	55
1982	19	2	1	-1	-1.47643573	54.2
1983	19	3	0	0	-0.082213348	61.6
1984	19	4	1	0	-0.082213348	66.6
1985	19	5	1	1	1.312009034	67.4
1986	19	6	1	1	1.312009034	64.3
1987	19	7	1	1	1.312009034	54
1988	19	8	1	0	-0.082213348	57.2
1989	19	9	1	0	-0.082213348	63.7
1990	19	10	1	0	-0.082213348	53.8
1991	19	11	0	0	-0.082213348	57.9
1992	19	12	1	1	1.312009034	66
1993	19	13	1	0	-0.082213348	51.5
1994	19	14	1	1	1.312009034	58.1
1995	19	15	0	-1	-1.47643573	72.7
1996	19	16	0	0	-0.082213348	61.1
1997	19	17	0	0	-0.082213348	66.3
1998	19	18	0	0	-0.082213348	56.7
1999	19	19	1	0	-0.082213348	54.8
[truncated: 49,261 more rows]
