# Supplementary material for: Estimating genetic variance contributed by a quantitative trait locus: A random model approach
Source: PLoS Comput Biol. 2022 Mar 11;18(3):e1009923. doi: 10.1371/journal.pcbi.1009923 (PMC8942241; doi:10.1371/journal.pcbi.1009923)
Supplement: S1 Code — The first block of codes calls PROC MIXED with the QTL effect being treated as a random effect. The second block of codes calls PROC MIXED with the QTL effect being treated as a fixed effect. (SAS) [file pcbi.1009923.s005.sas]

proc import datafile="S1_Data.xlsx" out=phe dbms=xlsx replace;
proc import datafile="S2_Data.xlsx" out=kk dbms=xlsx replace;
run;

/*random model*/
proc mixed data=phe asycov;
	 class hybrid;
     model y = /solution;
	 random z;
     random hybrid/type=lin(1) ldata=kk;
	 parms /lowerb=1e-8,1e-8,1e-8;
run;

/*fixed model*/
proc mixed data=phe asycov;
	 class hybrid;
     model y = z/solution;
     random hybrid/type=lin(1) ldata=kk;
	 parms /lowerb=1e-8,1e-8;
run;

/*null model*/
proc mixed data=phe asycov;
	 class hybrid;
     model y = /solution;
     random hybrid/type=lin(1) ldata=kk;
	 parms /lowerb=1e-8,1e-8;
run;
