# Supplementary material for: Estimating genetic variance contributed by a quantitative trait locus: A random model approach
Source: PLoS Comput Biol. 2022 Mar 11;18(3):e1009923. doi: 10.1371/journal.pcbi.1009923 (PMC8942241; doi:10.1371/journal.pcbi.1009923)
Supplement: S2 Code — The file contains four blocks of SAS program, one for each of the four combinations of the two models (fixed and random models) and the two procedures (interval and polygenic mappings). PROC GLIMMIX was used to perform the QTL mapping. (SAS) [file pcbi.1009923.s006.sas]

/*start fixed model interval mapping*/

filename newData "S5_Data.csv";
proc import datafile=newData out=one dbms=csv replace;
run;

proc glimmix data=one;
     by marker;
     model y=x z/solution;
	 ods output ParameterEstimates=fixed; 
run;

data parmsFixed;
    set fixed;
	if effect='z';
run;
data parmsRandom;
    set fixed;
	if effect='Scale';
run;

filename Random "parmsFixedStd-IM.csv";
proc export data=parmsRandom outfile=Random dbms=csv replace;
run;

filename Fixed "testFixedStd-IM.csv";
proc export data=parmsFixed outfile=Fixed dbms=csv replace;
run;

filename newData "S5_Data.csv";
proc import datafile=newData out=one dbms=csv replace;
run;

/*end fixed model interval mapping*/


/*start random model interval mapping*/

filename newData "S5_Data.csv";
proc import datafile=newData out=one dbms=csv replace;
run;

proc glimmix data=one;
     by marker;
     model y=x/solution;
	 random z;
	 parms /lowerb=1e-8,1e-8;
	 ods output CovParms=parms; 
run;

proc transpose data=parms out=parmsout;
     by marker;
run;
data parmsRandom;
    set parmsout;
	if _name_='Estimate';
	rename col1=vk col2=ve;
	drop _name_ _label_;
run;

filename Random "parmsRandomStd-IM.csv";
proc export data=parmsRandom outfile=Random dbms=csv replace;
run;

/*end random model interval mapping*/


/*start fixed model polygenic mapping*/

filename kk "S4_Data.csv";
proc import datafile=kk out=kk dbms=csv replace;
run;

filename newData "S5_Data.csv";
proc import datafile=newData out=one dbms=csv replace;
run;

proc glimmix data=one;
     by marker;
	 class mouse;
     model y=x z/solution;
     random mouse/type=lin(1) ldata=kk;
	 parms /lowerb=1e-8,1e-8;
	 ods output CovParms=parms ParameterEstimates=fixed; 
run;

proc transpose data=parms out=parmsout;
     by marker;
run;
data parmsRandom;
    set parmsout;
	if _name_='Estimate';
	rename col1=va col2=ve;
	drop _name_ _label_;
run;
data parmsFixed;
    set fixed;
	if effect='z';
run;

filename Random "parmsFixedStd.csv";
proc export data=parmsRandom outfile=Random dbms=csv replace;
run;

filename Fixed "testFixedStd.csv";
proc export data=parmsFixed outfile=Fixed dbms=csv replace;
run;

/*end fixed model polygenic mapping*/


/*start random model polygenic mapping*/

filename kk "S4_Data.csv";
proc import datafile=kk out=kk dbms=csv replace;
run;

filename newData "S5_Data.csv";
proc import datafile=newData out=one dbms=csv replace;
run;

proc glimmix data=one;
     by marker;
	 class mouse;
     model y=x/solution;
	 random z;
     random mouse/type=lin(1) ldata=kk;
	 parms /lowerb=1e-8,1e-8,1e-8;
	 ods output CovParms=parms; 
run;

proc transpose data=parms out=parmsout;
     by marker;
run;
data parmsRandom;
    set parmsout;
	if _name_='Estimate';
	rename col1=vk col2=va col3=ve;
	drop _name_ _label_;
run;

filename Random "parmsRandomStd.csv";
proc export data=parmsRandom outfile=Random dbms=csv replace;
run;

/*end random model polygenic mapping*/
